# Supplementary material for: Circular RNA circPPP6R3 upregulates CD44 to promote the progression of clear cell renal cell carcinoma via sponging miR-1238-3p
Source: Cell Death Dis. 2021 Dec 21;13(1):22. doi: 10.1038/s41419-021-04462-5 (PMC8692348; doi:10.1038/s41419-021-04462-5)
Supplement: Supplementary file 1 [file 41419_2021_4462_MOESM1_ESM.xlsx]

## Sheet: Sheet1
ID_REF	FC(abs)	P	probeID	circRNA	Alias	source	chrom	strand	txStart	txEnd	circRNA_type	best_transcript	GeneSymbol	Sequence
ASCRP3004186	29.7126	0.0394682	ASCRP3004186	hsa_circRNA_092390	hsa_circ_0001968	circBase	chr11	+	68359043	68367962	exonic	NM_018312	PPP6R3	CAGAGTTCACGTCTTCCCTGAGGGAAATATTGCCTTGTTTGAAGCATGTTGTAAGGAAAG
ASCRP3010297	11.0175	0.0203163	ASCRP3010297	hsa_circRNA_105055	hsa_circ_0001946	circBase	chrX	+	139865339	139866824	antisense	NM_004065	CDR1	GTGTGCTGATCTTCTGACATTCAGGTCTTCCAGTGTCTGCAATATCCAGGGTTTCCGATG
ASCRP3007967	6.95485	0.0174755	ASCRP3007967	hsa_circRNA_401183		25242744	chr13	+	98996015	99030172	exonic	NM_005766	FARP1	GACGTGTAATGACACCAGCGCAGCTCTCTTGATTTCACACATTGTGCAATCAAAGAGCTC
ASCRP3001552	6.75431	0.0105847	ASCRP3001552	hsa_circRNA_081979	hsa_circ_0081979	circBase	chr7	-	111535667	111541857	exonic	NM_014705	DOCK4	ACTCTTCCAGATGGCACTCATGAGCTCATCGTGCATAAGGTGAAATGAGGAATGATTTAT
ASCRP3009418	6.47354	0.0343033	ASCRP3009418	hsa_circRNA_102861	hsa_circ_0057168	circBase	chr2	-	178097119	178098999	exonic	NM_006164	NFE2L2	GGACATTGAGCAAGTTTGGGAGGAGCTATTATCCATTCCTGAGTTACAGGACATGGATTT
ASCRP3008923	6.22172	0.0492367	ASCRP3008923	hsa_circRNA_053642	hsa_circ_0053642	circBase	chr2	+	32673862	32735061	exonic	NM_016252	BIRC6	GCAGCATCAGGCAGTGATCCTACAGATATGGATTATATAGCTCACCATTTGATCCAGTCC
ASCRP3005436	5.96325	0.00920431	ASCRP3005436	hsa_circRNA_000320	hsa_circ_0000320	circBase	chr11	-	62297840	62298224	intronic	ENST00000257247	AHNAK	CCTGAGGTAGAAGGTGAAATGAAAGTGCCAGATGTTGAAATCAAAGGACCCAAAATGGAC
ASCRP3004032	5.92312	0.0444904	ASCRP3004032	hsa_circRNA_009618	hsa_circ_0009618	circBase	chr1	-	8923293	8928116	exonic	NM_001428	ENO1	CACTGGGCAGAAACTGAACGTCACAGAACAAGAGAAGATTGACAAACTGATGATCGAGAT
ASCRP3006462	5.54126	0.0272802	ASCRP3006462	hsa_circRNA_038288	hsa_circ_0038288	circBase	chr16	-	18877942	18882804	exonic	NM_015092	SMG1	CTGAAGGGAGGAAACTGTTAATGACTTGGGCTTTGGAAGCAGCTGTTTTAATGAAGAAGT
ASCRP3008609	5.48546	0.00205208	ASCRP3008609	hsa_circRNA_102755	hsa_circ_0055095	circBase	chr2	+	70033516	70039841	exonic	NM_001153	ANXA4	GATGAAGGAAATTATCTGGACGATGCTCTCGTGAGACAGGATGCCCAGGACTTGATAGAC
ASCRP3002237	5.21506	0.0280855	ASCRP3002237	hsa_circRNA_032029	hsa_circ_0032029	circBase	chr14	+	56078736	56086030	exonic	NM_004986	KTN1	AGGAGAAGTCTGGTGTAATACAAGATGCTTTAAAGAAGGTTTTATAGGATCACATTGACA
ASCRP3005674	5.09485	0.0120194	ASCRP3005674	hsa_circRNA_002699	hsa_circ_0002699	circBase	chr7	+	116335803	116340338	exonic	uc003vii.1	MET	CGGACCCAATCATGAGCACTGCTTTAATAGGGGTGGTGATGAAGAGTAAATCAAAGAGTT
ASCRP3010122	5.03722	0.0100522	ASCRP3010122	hsa_circRNA_000416	hsa_circ_0000416	circBase	chr12	+	69214104	69222711	exonic	NM_002392	MDM2	GTGAAAGAAGCAGTAGCAGTGAATCTACAGGGACGCCATCGAATCCGGAAAATATATACC
ASCRP3001438	4.91783	0.0323029	ASCRP3001438	hsa_circRNA_400983		25242744	chr12	-	65122735	65138687	exonic	NM_002076	GNS	ACGACCTAAATAAGACACAGATGGATGGGATGTCCTTATTGCCCATTTTGGAAAAGAATT
ASCRP3013035	4.91731	0.020416	ASCRP3013035	hsa_circRNA_102825	hsa_circ_0056550	circBase	chr2	+	135883750	135884226	exonic	NM_012233	RAB3GAP1	TTCGAAAAGCTGAGAATCCTCAGTGTTTGCTAGTGAACTCCATTTAGCTACTACATGGCC
ASCRP3010389	4.88791	0.0412855	ASCRP3010389	hsa_circRNA_101291	hsa_circ_0030741	circBase	chr13	+	100206557	100207901	exonic	NM_004800	TM9SF2	GTTCTGAAGCAACTATACTTCTTTGCTATTTCCACCTATGTGCAGAGGCCATTGAACACC
ASCRP3009294	4.87093	0.0329618	ASCRP3009294	hsa_circRNA_400533		25242744	chr10	+	26355903	26359330	exonic	NM_017433	MYO3A	GCTTGGAAAGACGTGAACGTATTCACACGAAGAAAGGGAACTTCAACCGACCTCTAATAT
ASCRP3009127	4.83053	0.0386872	ASCRP3009127	hsa_circRNA_103648	hsa_circ_0069775	circBase	chr4	+	56277780	56278006	exonic	NM_018475	TMEM165	GCCTTGGGACTAATGACATGCTTGTCAGAAAATATTTACACCAGCAGCTCCAGTTCATAC
ASCRP3005840	4.81788	0.0414409	ASCRP3005840	hsa_circRNA_102376	hsa_circ_0047814	circBase	chr18	+	56585502	56587865	exonic	NM_018181	ZNF532	CTACACATTTCCAGCAGGCTGCAGATACGAGTGGACAAAACATCTGCTCAAATTAATGAC
ASCRP3012004	4.7568	0.0249014	ASCRP3012004	hsa_circRNA_102308	hsa_circ_0046999	circBase	chr18	+	12999419	13042333	exonic	NM_032142	CEP192	TGATGTGACGTTAACGGCTGATAAAGGCAAAACAGAGTGAGATGGAAGATTTTCGAGGTA
ASCRP3010501	4.74973	0.0357403	ASCRP3010501	hsa_circRNA_100431	hsa_circ_0003639	circBase	chr1	+	203786053	203787817	exonic	NM_014827	ZC3H11A	GTTTTCGACAGGTGTGCAGGTTTCGGCACATGGAGATTGATGATTACAGTTTAAAGACAA
ASCRP3008594	4.72234	0.0395736	ASCRP3008594	hsa_circRNA_005078	hsa_circ_0005078	circBase	chr2	+	203419974	203421254	exonic	NM_001204	BMPR2	GATCTTTCAGCCACAAATGTCCTGGATGGCAGCAGTATACAGACAACCTGTCACATAATA
ASCRP3000510	4.44641	0.0396625	ASCRP3000510	hsa_circRNA_101335	hsa_circ_0031482	circBase	chr14	-	31596990	31641328	exonic	NM_015382	HECTD1	AACTTCCAGTGAGAGTGACACAGGTCAGGAAGCAGAATATTCCTTATATGCCTTTGAAGT
ASCRP3009443	4.38441	0.0170866	ASCRP3009443	hsa_circRNA_103394	hsa_circ_0066251	circBase	chr3	+	57276883	57301820	exonic	NM_012096	APPL1	GGACTGGCAAAACAGATAGCTTTGCATGCTGAACTGATCATGATGCTGCGATTAATAGAT
ASCRP3005907	4.37173	0.0322641	ASCRP3005907	hsa_circRNA_400673		25242744	chr10	+	124152696	124159904	exonic	NM_021622	PLEKHA1	CTACTAAGCTAAGGCCAAAGGCGGAGTTCTGTTTTGTGTAATGTTCAAGCTCAGAAATGC
ASCRP3002025	4.30692	0.0468478	ASCRP3002025	hsa_circRNA_400997		25242744	chr12	-	80226111	80239200	exonic	NM_002480	PPP1R12A	AGCACTTCACGTTGCAGCTGCTAAAGGCTATACGGAAGTTTTAAAGTTTTTGATTGGTCA
ASCRP3011251	4.27206	0.0281028	ASCRP3011251	hsa_circRNA_102037	hsa_circ_0043031	circBase	chr17	+	30694790	30700472	exonic	uc002hhk.1	ZNF207	TCAGTCTGAGGCTCAGGCAGCTGTCCAAGGACCTGTTGGTACAGATTTCAAACCCTTAAA
ASCRP3001838	4.2505	0.0320997	ASCRP3001838	hsa_circRNA_400941		25242744	chr12	+	46211452	46215270	exonic	NM_152641	ARID2	AGACTTCGTTAAGATTATCTGCGTCAAAGTTATGGGCTGTCCATGGACTTTAATTCGCCA
ASCRP3007239	4.2155	0.00342534	ASCRP3007239	hsa_circRNA_100911	hsa_circ_0023891	circBase	chr11	-	85685750	85742653	exonic	NM_007166	PICALM	CTTTGGCCCTGTATCAGGAGCACAGACTTAATTCAGTGCACAAATGAGATGAATGTGAAC
ASCRP3011347	4.18406	0.0469548	ASCRP3011347	hsa_circRNA_025696	hsa_circ_0025696	circBase	chr12	-	27081137	27081838	exonic	NM_018164	ASUN	TCCAGGAAACGATTCATGAACATAACAAGCTTGCTGCAAATTCAGATCACTAATGGCAGC
ASCRP3007493	4.17091	0.0453348	ASCRP3007493	hsa_circRNA_021602	hsa_circ_0021602	circBase	chr11	+	33307958	33373389	exonic	NM_005734	HIPK3	GAACTAGAAAATGGCTTAAATGCCGATGAGCATATGGCAAACACAGGTATGGCCTCACAA
ASCRP3012829	4.08668	0.0395462	ASCRP3012829	hsa_circRNA_035892	hsa_circ_0035892	circBase	chr15	-	65743336	65744440	exonic	NM_017743	DPP8	TTACTGAGTTTTTTAGTGAGGGCTGGAAAGCCATATGATTTACAGGTTGCTATTGCTGGG
ASCRP3001359	3.99509	0.030297	ASCRP3001359	hsa_circRNA_401174		25242744	chr13	+	94482406	94482798	exonic	NM_005708	GPC6	ACCGAGTTTCCAAGAATTTTTCCGAGAGCTCCTGGAGAATGCAGAAAAGTCACTAAATGA
ASCRP3011418	3.99267	0.0230999	ASCRP3011418	hsa_circRNA_101091	hsa_circ_0027364	circBase	chr12	+	62892698	62895478	exonic	NM_015026	MON2	TCCTCAATGATTTTCCGCAGGTCTTTTTACAAGCAATCGTTCTTTGTTTTCGACTACACT
ASCRP3013257	3.95535	0.0139966	ASCRP3013257	hsa_circRNA_102103	hsa_circ_0044251	circBase	chr17	+	45623274	45660215	exonic	NM_006310	NPEPPS	TTGGTTGTTCCTAAAGACAGAGTAGCTTTATCAAACATGGTGAGGCAGGCGACTAATCAG
ASCRP3012069	3.92855	0.0430481	ASCRP3012069	hsa_circRNA_037807	hsa_circ_0037807	circBase	chr16	+	10524467	10525312	exonic	NM_024997	ATF7IP2	TGCAGACTCAACATGGCAGTCATCACTTGACACTAATAACAACAGATATGAAAGATGGCA
ASCRP3000036	3.8932	0.0271866	ASCRP3000036	hsa_circRNA_104215	hsa_circ_0005753	circBase	chr6	+	149663820	149691235	exonic	NM_015093	TAB2	AAAAATTCCCTGAAGTACCTGAAGTTGTTGTATCCAGGTGCATGTTACAGGCTCCAGACC
ASCRP3007617	3.85655	0.00153693	ASCRP3007617	hsa_circRNA_403287		25242744	chr5	-	1488505	1501718	exonic	NM_024830	LPCAT1	GAAGGAACTTGTACAAACAGGACCTGCCTAATTACCTTCAAACCTGGTGGCCCTCATGAC
ASCRP3000147	3.81639	0.030571	ASCRP3000147	hsa_circRNA_102878	hsa_circ_0057551	circBase	chr2	+	196544755	196548630	exonic	NM_020342	SLC39A10	AAACCTGGTTCCTGAAGATGAGGCAAATATAGGGGCATCAGGAAAAATAGAAATGAAGGT
ASCRP3006694	3.79971	0.00491637	ASCRP3006694	hsa_circRNA_062709	hsa_circ_0062709	circBase	chr22	-	29025539	29025818	exonic	NM_001145418	TTC28	CTGGATGATGCAATCAAAGCTCGACTTCTCAATCCCAAGTGGCCAAAGATTCCTCTCTTT
ASCRP3008516	3.77744	0.0435203	ASCRP3008516	hsa_circRNA_025731	hsa_circ_0025731	circBase	chr12	+	27829360	27840440	exonic	NM_003622	PPFIBP1	GATCAATAACTTTGAACCAAACTGTCTACGGAGGCGGCCATCTGATGAGGACAGAGCTCC
ASCRP3011772	3.7575	0.0497437	ASCRP3011772	hsa_circRNA_405917		25070500	chr2	+	74071939	74072389	exonic	NM_006463	STAMBP	TGAAGAAAAGGCTCTTTATTGAGAAACTACCAAAACATCGAGATTACAAATCTGCTGTCA
ASCRP3013337	3.69564	0.0391759	ASCRP3013337	hsa_circRNA_101303	hsa_circ_0030998	circBase	chr13	+	113963957	113964177	exonic	NM_005561	LAMP1	TTTATAACTTGTCAGACACACACCTTTTCCCCAATGCGAGCTCCAAAGAACATGACCTTT
ASCRP3002162	3.69352	0.0300796	ASCRP3002162	hsa_circRNA_102622	hsa_circ_0052712	circBase	chr2	-	15415607	15417225	exonic	NM_015909	NBAS	AGCTGTGACCAAGTTTGTCCACACTAGAAATTGAAAATAGAGCCCAAGACCTTCATCTCT
ASCRP3008071	3.6565	0.017449	ASCRP3008071	hsa_circRNA_401852		25242744	chr17	-	58543651	58577848	exonic	NM_006380	APPBP2	GAGAACTGTGTGCACTCCTATTTGCAAAAAGTCACTATGATGAGCTTTACCAACAGGGAC
ASCRP3011345	3.51219	0.0132117	ASCRP3011345	hsa_circRNA_405228		25070500	chr14	-	50929382	50952912	exonic	NM_006575	MAP4K5	TCCAGATAACCACGCACATTACACTGAAGCAGATGACGATGACTTTGAGGAGATGATTTT
ASCRP3004224	3.49254	0.00708928	ASCRP3004224	hsa_circRNA_001648	hsa_circ_0001648	circBase	chr6	+	145103057	145124283	exonic	NM_007124	UTRN	CAGCAAAAGGTCACAAATTACATTACCCAATGGTGGAATATTGTATACCTTGGATCTCTT
ASCRP3002380	3.48642	0.00236433	ASCRP3002380	hsa_circRNA_103530	hsa_circ_0068189	circBase	chr3	+	183465459	183470041	exonic	NM_018023	YEATS2	AGTACCCGATACCTCTGTGGAGAAAGCTGGATAGAACTTATACTGGCTTGCAGACTCTTG
ASCRP3003476	3.385	0.0390904	ASCRP3003476	hsa_circRNA_101675	hsa_circ_0000665	circBase	chr16	+	1364020	1370518	exonic	NM_003345	UBE2I	CAAATATCCAAGACCCAGCTCAAGCAGAGGCCTACACGATTTACTGGGACTTTGAACATG
ASCRP3010098	3.36747	0.0118177	ASCRP3010098	hsa_circRNA_007581	hsa_circ_0007581	circBase	chr8	+	61484604	61504528	exonic	NM_002865	RAB2A	GTCTGCTAAGACTGCTTCCAATGTAGAAGAGGTGTAGAGTTCGGTGCTCGAATGATAACT
ASCRP3002277	3.35736	0.0129391	ASCRP3002277	hsa_circRNA_101823	hsa_circ_0039697	circBase	chr16	-	58616696	58617086	exonic	NM_016284	CNOT1	AGGCACACACATGGAATGTAGAAGTCTTGATTGACGTTCTTAAAGAACTGTATTGAAGAA
ASCRP3011819	3.25157	0.0418336	ASCRP3011819	hsa_circRNA_102717	hsa_circ_0054498	circBase	chr2	-	48061717	48062010	exonic	NM_025133	FBXO11	TGAATCTCCAATCACCATGATTGGTGCAGTATAAAGGTGCACATGTAAAGCCAGGATTTG
ASCRP3012969	3.20646	0.0135439	ASCRP3012969	hsa_circRNA_406396		25070500	chr3	+	172479399	172501699	exonic	NM_018098	ECT2	TTCATGCTTTTCTCAAGGTTGCTGTGAGTCTAGGTACTCCAATTATGAAGCCAGAATGGA
ASCRP3000245	3.20579	0.0358076	ASCRP3000245	hsa_circRNA_103991	hsa_circ_0006694	circBase	chr5	+	151176787	151178874	exonic	NM_005754	G3BP1	AAAGTACCAGCTTCACAGTAATGACATGGAAGAACATTTAGAGGAGCCTGTTGCTGAACC
ASCRP3010435	3.18139	0.0399483	ASCRP3010435	hsa_circRNA_405655		25070500	chr18	-	12359925	12363855	exonic	NM_006796	AFG3L2	GTTGTCTACATTGCTGAAAGTGATGGGTAGACAGATTGGAAGTCGTCAACAAGCGTTTTG
ASCRP3001857	3.17923	0.00275928	ASCRP3001857	hsa_circRNA_405201		25070500	chr14	-	35269429	35272194	exonic	NM_013448	BAZ1A	AGAGAGGCTTAAAGTAGAAAGAGAAAAGGCATCATCTCTTTCAACGTATAAAATAGCAGA
ASCRP3002281	3.14881	0.00677752	ASCRP3002281	hsa_circRNA_406377		25070500	chr3	+	148857790	148863333	exonic	NM_032383	HPS3	AGGCAGTACTCACGCCACAATTTTTGCACGTCATTACAAGGAGATTATTTGGTAGCAATT
ASCRP3009422	3.11817	0.0273969	ASCRP3009422	hsa_circRNA_004773	hsa_circ_0004773	circBase	chr15	+	52192351	52194233	exonic	NM_014547	TMOD3	GGACCACGAACCAGAGCAGCTAATGCTATAACAAAAAACAATGACTTAGGCTTTTGCAGA
ASCRP3005686	3.10477	0.00458692	ASCRP3005686	hsa_circRNA_405656		25070500	chr18	-	12493070	12546903	exonic	NM_020148	SPIRE1	CGGCCTGTATCACCAGAGGAGATTAGACGTAGCAGATTAGGTCATTGAATCTTTGGGAAT
ASCRP3003938	3.10405	0.00523547	ASCRP3003938	hsa_circRNA_062746	hsa_circ_0062746	circBase	chr22	+	29669729	29674205	exonic	NM_005243	EWSR1	CACCTACAAGGCATATGGGCAACAAAGCTATGGAACCTATGGACAGCCCACTGATGTCAG
ASCRP3007586	3.08181	0.0314649	ASCRP3007586	hsa_circRNA_074595	hsa_circ_0074595	circBase	chr5	-	150496687	150502572	exonic	NM_001155	ANXA6	GAAGATGCCCAGGGACTGACGAAGACACAATCATCGATATCATCACGCACCGCAGCAATG
ASCRP3002439	3.06089	0.0370086	ASCRP3002439	hsa_circRNA_103760	hsa_circ_0071236	circBase	chr4	-	151791676	151814301	exonic	NM_006726	LRBA	AGTGAAGATACAAAACCCTCGATGACAATCTAATGGATGTCCTACAGCTGCTTGTTGCAT
ASCRP3006389	3.03885	0.000661245	ASCRP3006389	hsa_circRNA_406384		25070500	chr3	+	150282085	150293549	exonic	NM_032025	EIF2A	CTCTTAAAAATCAAAGGAAGCATGAAGCTAAGAAAGCTGCAAAGCAGGTGTCCATCCTGG
ASCRP3007088	3.02353	0.0113849	ASCRP3007088	hsa_circRNA_043122	hsa_circ_0043122	circBase	chr17	+	33951415	33968994	exonic	NM_001282	AP2B1	CTTGAGTTTGGCAACACAGGTGGTGGCTAATGCCGTAGCGGCATTATCTGAAATCAGTGA
ASCRP3003363	3.02107	0.049707	ASCRP3003363	hsa_circRNA_104192	hsa_circ_0077929	circBase	chr6	-	135748304	135777064	exonic	NM_017651	AHI1	ATTTGGGCAAAATGAGCCAATTCTTCTGTATATTTACGATTTCCATGTGGACGGCCTGTT
ASCRP3012575	2.99023	0.0155115	ASCRP3012575	hsa_circRNA_101402	hsa_circ_0032644	circBase	chr14	-	75506613	75509180	exonic	NM_014381	MLH3	TGTATCCCTATCGTTTCACCAAAGGAATGATTCATTCAATGCAGGGTCTCAGTACAGGTG
ASCRP3001121	2.97043	0.040321	ASCRP3001121	hsa_circRNA_406746		25070500	chr6	+	21108631	21144254	intronic	ENST00000378624	CDKAL1	ACAGCACAATTTTAGTAGAAAAAGCAAAGGACAAAAGATCTTTCTCGGGTGTTTCATTCT
ASCRP3011263	2.96638	0.0282244	ASCRP3011263	hsa_circRNA_000762	hsa_circ_0000762	circBase	chr17	-	37564534	37564979	intronic	ENST00000394287	MED1	TCATAGATAAACTGAAGCATGGGTGGCTCTAGCAGCACCAAGATGAAACCTCAAGGAAAG
ASCRP3008902	2.9635	0.0246299	ASCRP3008902	hsa_circRNA_100638	hsa_circ_0003018	circBase	chr10	+	86177526	86198463	exonic	NM_018999	CCSER2	GCACTGCTGTAAAAACTCAGTTACTCAAACTGAAACGTCTCCTGCATCAGGATATTTTGA
ASCRP3002089	2.9582	0.0467883	ASCRP3002089	hsa_circRNA_006230	hsa_circ_0006230	circBase	chr7	+	157013382	157047004	exonic	NM_014671	UBE3C	AGCCTAGAGGACCTAAAATCCTTTACAAACTATTCAGGTCACTCAGCTCTATGTGCCAGC
ASCRP3013187	2.88131	0.0253385	ASCRP3013187	hsa_circRNA_102744	hsa_circ_0006037	circBase	chr2	+	64800079	64812679	exonic	NM_017657	AFTPH	TTGCAAGACTCATGTCTACAGTAGAGAAGACAAGCACATCTACCAGGGTATGTTAGAGCC
ASCRP3005673	2.87554	0.0226478	ASCRP3005673	hsa_circRNA_407209		25070500	chr9	+	103002341	103009069	exonic	NM_014425	INVS	CGGACATAGATATTAACATGGCTGACAAATATGGAGGTACAGGATGCTGCTCCAACAGAG
ASCRP3013272	2.84145	0.00591005	ASCRP3013272	hsa_circRNA_053339	hsa_circ_0053339	circBase	chr2	+	29129325	29140861	exonic	NM_015131	WDR43	TTGTCAGAAAACAAAGAAGAGAGTGGTGGACATGACAACAGAGTCAACTGCATACAGTGG
ASCRP3012036	2.80897	0.0239829	ASCRP3012036	hsa_circRNA_402575		25242744	chr20	+	35826799	35842268	exonic	NM_002951	RPN2	TGCAAATACCGTAGAGAAAGCATGTACCTACATCAGATCTAACCTTGATCCCAGCAATGT
ASCRP3001010	2.80286	0.0203578	ASCRP3001010	hsa_circRNA_405091		25070500	chr12	-	122995655	122999774	exonic	NM_023012	RSRC2	ACAAGAAATAGCTGCAGAGATAGAAAGAAGAGAATTGAAAAGCCGAGAAGATTTAGCAGA
ASCRP3007390	2.78776	0.0418285	ASCRP3007390	hsa_circRNA_092495	hsa_circ_0001090	circBase	chr2	-	201719338	201719809	exonic	NM_004071	CLK1	GAAAGGATTCTTGGACCTCTACCAAAACATATGATACAGAAAACCAGCCCTAGGGTGGTC
ASCRP3009061	2.74463	0.0378274	ASCRP3009061	hsa_circRNA_084402	hsa_circ_0084402	circBase	chr8	-	48805819	48867006	exonic	uc003xqi.3	PRKDC	GCCCAGCCCACCCTCTTGTTACTTCAGACTTTTAGAAGTTCTAGACTCATGGATGAATTT
ASCRP3011339	2.73794	0.04673	ASCRP3011339	hsa_circRNA_092579	hsa_circ_0001820	circBase	chr8	+	124121556	124132428	exonic	NM_145647	TBC1D31	TCCAGAACAACCAACTCATCTGTTTTGAAGTTATTGCTACTCTCATAAAATGAATTACCA
ASCRP3000353	2.7115	0.0168599	ASCRP3000353	hsa_circRNA_402268		25242744	chr2	+	61406115	61413632	exonic	uc002sbb.2	AHSA2	AACAAATAAGAAGATCATCATGAAATGGAGATGTGGGAACTGGCCAGAAGGACAGAGCGG
ASCRP3006824	2.69852	0.0453149	ASCRP3006824	hsa_circRNA_058097	hsa_circ_0058097	circBase	chr2	-	216240351	216288249	exonic	NM_002026	FN1	CTGTGGTCATCGACGCCTCCACTGTTTTGGTTCAGACTCGAGGAGGAAATTCCAATGGTG
ASCRP3005031	2.69735	0.048562	ASCRP3005031	hsa_circRNA_004830	hsa_circ_0004830	circBase	chr9	+	114685128	114693637	exonic	NM_003358	UGCG	CCAGAATGATCAGTATGAAGTGCTCCTTTGTGTACAAGATCATGATGATCCAGCCATTGA
ASCRP3011999	2.66754	0.0446751	ASCRP3011999	hsa_circRNA_102112	hsa_circ_0000780	circBase	chr17	+	45741524	45752148	exonic	NM_002265	KPNB1	TGATGGCAGTTAGCACACTGGTGGAAGATCACAATCGAAGCAATGAAAAGTGACATTGAT
ASCRP3011371	2.66108	0.00084115	ASCRP3011371	hsa_circRNA_000975	hsa_circ_0000975	circBase	chr2	-	9650107	9676957	exonic	NM_003183	ADAM17	TCCCATAGCTGTGAGTGGCGATCACGAGAACAATAAGGCATTTTAAATTATACCTGACAT
ASCRP3005442	2.65632	0.0442343	ASCRP3005442	hsa_circRNA_403713		25242744	chr6	-	136599002	136603825	exonic	NM_014739	BCLAF1	CCTGATGGTGGAGATCAGGAAACTGCAAAGACTGGGAAGTTCTTAAAAAGGAATTCGAAT
ASCRP3001485	2.64756	0.0117268	ASCRP3001485	hsa_circRNA_405885		25070500	chr2	-	58386784	58393009	sense overlapping	NM_018062	FANCL	ACTAACATCAAAAGGACAGAGCTCCTTAATAAGCATTTATAGTCAGTTTTTGGCAGCAAT
ASCRP3013269	2.64029	0.014325	ASCRP3013269	hsa_circRNA_400825		25242744	chr11	+	103306670	103327084	exonic	NM_001377	DYNC2H1	TTGTAGCCTCATGGAAAGGTCGACTGCAAGAAGCAAAGCTACAAATTAAGTGTCCTCTCG
ASCRP3000255	2.63892	0.0238805	ASCRP3000254	hsa_circRNA_104026	hsa_circ_0005819	circBase	chr5	+	176671195	176673797	exonic	NM_022455	NSD1	AAAGTGAAAAATGATGACTCGTCAAAAGAGATTCCAGGCTCAGAGTGCTATGAAGCTGGT
ASCRP3007693	2.592	0.0124641	ASCRP3007693	hsa_circRNA_003527	hsa_circ_0003527	circBase	chr1	-	205072984	205074296	exonic	NM_005057	RBBP5	GAATATATTTATACGGGAAACGCAAAAGGCAAGCTGGAGCCGAGATGGTCATAAACTCGT
ASCRP3009575	2.58354	0.0365549	ASCRP3009575	hsa_circRNA_002831	hsa_circ_0002831	circBase	chr4	-	73985878	73991029	exonic	NM_032217	ANKRD17	GGCATTACAAATTCTGTGAGCTTCTTATTGGCAGACTGAGAGTAATCATGACACGGCACT
ASCRP3008744	2.58174	0.0147604	ASCRP3008744	hsa_circRNA_100572	hsa_circ_0018015	circBase	chr10	-	27355415	27368090	exonic	NM_014915	ANKRD26	GATTAGGACAAGAGGAAGATATAGAATCACCTTGGGATTCTGAGGCTTTCTGGCAAACCG
ASCRP3004652	2.57829	0.0261809	ASCRP3004652	hsa_circRNA_103210	hsa_circ_0004470	circBase	chr22	-	36737414	36745300	exonic	NM_002473	MYH9	CATCTATGCCATCACAGACACCGCCTACAGGAGTATGATGCAAGGTCCTGGCTATAAGTC
ASCRP3003919	2.5709	0.0305074	ASCRP3003919	hsa_circRNA_036766	hsa_circ_0036766	circBase	chr15	+	90760670	90768629	exonic	NM_020210	SEMA4B	CACCCACAGGGCTCTGAAGAGCGGCCATTCCTCAGATTCGAAGCTGAACACATCTCCAAC
ASCRP3002718	2.55572	0.00913476	ASCRP3002718	hsa_circRNA_064753	hsa_circ_0064753	circBase	chr3	-	33558472	33633988	exonic	NM_015097	CLASP2	ATATTGCTTTTATTGCTTGAAACGCTTGGAGATAAAGAGGCCGGGTGAGAGCAAAACTTT
ASCRP3001159	2.53718	0.0476991	ASCRP3001159	hsa_circRNA_079518	hsa_circ_0079518	circBase	chr7	-	17890448	17937069	exonic	NM_015132	SNX13	ACAGTATCTTAGATCTCTAGATACAGCTGGTGATGGCCAGTCTATCCATATGGGGATGGG
ASCRP3000428	2.52029	0.0165279	ASCRP3000428	hsa_circRNA_005432	hsa_circ_0005432	circBase	chr9	+	91943574	91943801	exonic	NM_024077	SECISBP2	AACCAGCTGCAGTGTTATCAAAGATGGTTACCATAAGCGAACAGACAGGAAATCCAGAAT
ASCRP3006280	2.49125	0.0247492	ASCRP3006280	hsa_circRNA_401268		25242744	chr14	+	64430616	64434564	exonic	NM_015180	SYNE2	CTCGATCACCAGGGAAAGGTGAAAGATGCTATGGGCTGGTTAACTCTGCAAAAGGAAAAA
ASCRP3009697	2.48522	0.0428643	ASCRP3009697	hsa_circRNA_100312	hsa_circ_0000119	circBase	chr1	+	117944807	117984947	exonic	NM_006699	MAN1A2	GGGATTCCTTGGGCAATGGTGAATTTGAAAAGGGAAGAGGAAGAACGTCTGAGAAATAAA
ASCRP3011964	2.47933	0.0458938	ASCRP3011964	hsa_circRNA_103623	hsa_circ_0003381	circBase	chr4	+	39757276	39776553	exonic	NM_005339	UBE2K	TGATCCACAGGATGCTGTAGTAGCAAATCAGGTCCGGTTTATCACTAAAATATGGCATCC
ASCRP3007674	2.47219	0.0438001	ASCRP3007674	hsa_circRNA_100548	hsa_circ_0000213	circBase	chr10	-	12039670	12056183	exonic	NM_015542	UPF2	GAAGTTGGTACGGGCACTCTTCATAGTTCCTAGACAAAGGCGCATTCTACATTCTAAAGG
ASCRP3002293	2.45473	0.0163621	ASCRP3002293	hsa_circRNA_400367		25242744	chr1	-	185114570	185121067	exonic	NM_030934	TRMT1L	AGGCGCCACATGAATAAAGGAGAGACTAAATCTAGTTATATTGCAGAGAGACACATCTCA
