# Supplementary material for: Circular RNA circPPP6R3 upregulates CD44 to promote the progression of clear cell renal cell carcinoma via sponging miR-1238-3p
Source: Cell Death Dis. 2021 Dec 21;13(1):22. doi: 10.1038/s41419-021-04462-5 (PMC8692348; doi:10.1038/s41419-021-04462-5)
Supplement: Supplementary file 2 [file 41419_2021_4462_MOESM2_ESM.xlsx]

## Sheet: NC Vs si#1
gene_id	gene_name	GO	KEGG	KO_ENTRY	EC	Description	trans_type	FPKM.Caki_1_S1	FPKM.Caki_1_NC	fc	log2(fc)	pval	qval	regulation
ENSG00000113013	HSPA9	GO:0000166(nucleotide binding);GO:0003723(RNA binding);GO:0005515(protein binding);GO:0005524(ATP binding);GO:0005634(nucleus);GO:0005730(nucleolus);GO:0005737(cytoplasm);GO:0005739(mitochondrion);GO:0005759(mitochondrial matrix);GO:0005925(focal adhesion);GO:0006457(protein folding);GO:0006611(protein export from nucleus);GO:0006986(response to unfolded protein);GO:0016226(iron-sulfur cluster as…	03018(RNA degradation);05152(Tuberculosis)	K04043	NA	heat shock protein family A (Hsp70) member 9 [Source:HGNC Symbol;Acc:HGNC:5244]	nonsense_mediated_decay	0.41265	127.697	0.00323148	-8.27359	3.04599e-20	2.78454e-16	down
ENSG00000239264	TXNDC5	GO:0005515(protein binding);GO:0005576(extracellular region);GO:0005623(cell);GO:0005783(endoplasmic reticulum);GO:0005788(endoplasmic reticulum lumen);GO:0016853(isomerase activity);GO:0035578(azurophil granule lumen);GO:0043066(negative regulation of apoptotic process);GO:0043202(lysosomal lumen);GO:0043277(apoptotic cell clearance);GO:0043312(neutrophil degranulation);GO:0045454(cell redox hom…	04141(Protein processing in endoplasmic reticulum)	K13984	NA	thioredoxin domain containing 5 [Source:HGNC Symbol;Acc:HGNC:21073]	retained_intron	0.5433	121.942	0.0044554	-7.81023	7.48908e-19	3.42313e-15	down
ENSG00000204262	COL5A2	GO:0001501(skeletal system development);GO:0001503(ossification);GO:0005201(extracellular matrix structural constituent);GO:0005515(protein binding);GO:0005576(extracellular region);GO:0005581(collagen trimer);GO:0005588(collagen type V trimer);GO:0005615(extracellular space);GO:0005788(endoplasmic reticulum lumen);GO:0030020(extracellular matrix structural constituent conferring tensile strength…	04974(Protein digestion and absorption)	NA	NA	collagen type V alpha 2 chain [Source:HGNC Symbol;Acc:HGNC:2210]	protein_coding	0.22931	37.9445	0.00604329	-7.37045	1.56123e-17	5.35209e-14	down
ENSG00000166226	CCT2	GO:0000166(nucleotide binding);GO:0002199(zona pellucida receptor complex);GO:0005515(protein binding);GO:0005524(ATP binding);GO:0005576(extracellular region);GO:0005737(cytoplasm);GO:0005829(cytosol);GO:0005832(chaperonin-containing T-complex);GO:0005874(microtubule);GO:0006457(protein folding);GO:0007339(binding of sperm to zona pellucida);GO:0031625(ubiquitin protein ligase binding);GO:003221…	NA	K09494	NA	chaperonin containing TCP1 subunit 2 [Source:HGNC Symbol;Acc:HGNC:1615]	protein_coding	1.38296	186.327	0.00742222	-7.07393	9.69123e-17	2.87037e-13	down
ENSG00000143947	RPS27A	GO:0000122(negative regulation of transcription by RNA polymerase II);GO:0000184(nuclear-transcribed mRNA catabolic process, nonsense-mediated decay);GO:0000187(activation of MAPK activity);GO:0000209(protein polyubiquitination);GO:0000715(nucleotide-excision repair, DNA damage recognition);GO:0000717(nucleotide-excision repair, DNA duplex unwinding);GO:0002755(MyD88-dependent toll-like receptor …	03010(Ribosome)	K02977	NA	ribosomal protein S27a [Source:HGNC Symbol;Acc:HGNC:10417]	protein_coding	2.43334	330.97	0.00735214	-7.08762	1.04662e-16	2.87037e-13	down
ENSG00000139644	TMBIM6	GO:0005515(protein binding);GO:0005634(nucleus);GO:0005737(cytoplasm);GO:0005783(endoplasmic reticulum);GO:0005789(endoplasmic reticulum membrane);GO:0005887(integral component of plasma membrane);GO:0006914(autophagy);GO:0006915(apoptotic process);GO:0006986(response to unfolded protein);GO:0010523(negative regulation of calcium ion transport into cytosol);GO:0016020(membrane);GO:0016021(integra…	NA	K21889	NA	transmembrane BAX inhibitor motif containing 6 [Source:HGNC Symbol;Acc:HGNC:11723]	protein_coding	2.22415	228.186	0.00974708	-6.68081	1.27229e-15	2.49233e-12	down
ENSG00000089009	RPL6	GO:0000027(ribosomal large subunit assembly);GO:0000184(nuclear-transcribed mRNA catabolic process, nonsense-mediated decay);GO:0002181(cytoplasmic translation);GO:0003677(DNA binding);GO:0003723(RNA binding);GO:0003735(structural constituent of ribosome);GO:0005622(intracellular);GO:0005634(nucleus);GO:0005737(cytoplasm);GO:0005783(endoplasmic reticulum);GO:0005791(rough endoplasmic reticulum);G…	03010(Ribosome)	K02934	NA	ribosomal protein L6 [Source:HGNC Symbol;Acc:HGNC:10362]	protein_coding	1.54643	153.718	0.0100601	-6.63521	2.33147e-15	3.99628e-12	down
ENSG00000082898	XPO1	GO:0000054(ribosomal subunit export from nucleus);GO:0000055(ribosomal large subunit export from nucleus);GO:0000056(ribosomal small subunit export from nucleus);GO:0000122(negative regulation of transcription by RNA polymerase II);GO:0000776(kinetochore);GO:0003723(RNA binding);GO:0005049(nuclear export signal receptor activity);GO:0005215(transporter activity);GO:0005515(protein binding);GO:000…	03008(Ribosome biogenesis in eukaryotes);03013(RNA transport);05164(Influenza A);05166(Human T-cell leukemia virus 1 infection)	K14290	NA	exportin 1 [Source:HGNC Symbol;Acc:HGNC:12825]	protein_coding	0.294882	22.7853	0.0129417	-6.27182	3.0571e-14	4.91642e-11	down
ENSG00000136997	MYC	GO:0000082(G1/S transition of mitotic cell cycle);GO:0000122(negative regulation of transcription by RNA polymerase II);GO:0000165(MAPK cascade);GO:0000320(re-entry into mitotic cell cycle);GO:0000790(nuclear chromatin);GO:0000978(RNA polymerase II proximal promoter sequence-specific DNA binding);GO:0000981(DNA-binding transcription factor activity, RNA polymerase II-specific);GO:0001227(DNA-bind…	04010(MAPK signaling pathway);04012(ErbB signaling pathway);04110(Cell cycle);04151(PI3K-Akt signaling pathway);04218(Cellular senescence);04310(Wnt signaling pathway);04350(TGF-beta signaling pathway);04390(Hippo signaling pathway);04550(Signaling pathways regulating pluripotency of stem cells);04630(Jak-STAT signaling pathway);04919(Thyroid hormone signaling pathway);05160(Hepatitis C);05161(He…	K04377	NA	MYC proto-oncogene, bHLH transcription factor [Source:HGNC Symbol;Acc:HGNC:7553]	protein_coding	0.322548	24.6133	0.0131046	-6.25378	3.22682e-14	4.91642e-11	down
ENSG00000060749	QSER1	NA	NA	NA	NA	glutamine and serine rich 1 [Source:HGNC Symbol;Acc:HGNC:26154]	protein_coding	0.096866	6.43161	0.0150609	-6.05305	1.45741e-13	1.8168e-10	down
ENSG00000162909	CAPN2	GO:0000785(chromatin);GO:0001666(response to hypoxia);GO:0001824(blastocyst development);GO:0004198(calcium-dependent cysteine-type endopeptidase activity);GO:0005509(calcium ion binding);GO:0005515(protein binding);GO:0005622(intracellular);GO:0005634(nucleus);GO:0005737(cytoplasm);GO:0005758(mitochondrial intermembrane space);GO:0005764(lysosome);GO:0005783(endoplasmic reticulum);GO:0005794(Gol…	04141(Protein processing in endoplasmic reticulum);04210(Apoptosis);04217(Necroptosis);04218(Cellular senescence);04510(Focal adhesion);05010(Alzheimer disease)	NA	NA	calpain 2 [Source:HGNC Symbol;Acc:HGNC:1479]	processed_transcript	0.712938	41.528	0.0171677	-5.86416	3.88272e-13	4.14731e-10	down
ENSG00000145907	G3BP1	GO:0000166(nucleotide binding);GO:0003676(nucleic acid binding);GO:0003677(DNA binding);GO:0003723(RNA binding);GO:0003729(mRNA binding);GO:0004003(ATP-dependent DNA helicase activity);GO:0004004(ATP-dependent RNA helicase activity);GO:0004386(helicase activity);GO:0004518(nuclease activity);GO:0004519(endonuclease activity);GO:0005515(protein binding);GO:0005524(ATP binding);GO:0005634(nucleus);…	NA	K17265	3.6.4.13;EC:3.6.4.12	G3BP stress granule assembly factor 1 [Source:HGNC Symbol;Acc:HGNC:30292]	protein_coding	0.512841	28.7652	0.0178285	-5.80967	4.59269e-13	4.58597e-10	down
ENSG00000023287	RB1CC1	GO:0000045(autophagosome assembly);GO:0000407(phagophore assembly site);GO:0000422(autophagy of mitochondrion);GO:0001889(liver development);GO:0001934(positive regulation of protein phosphorylation);GO:0005515(protein binding);GO:0005634(nucleus);GO:0005737(cytoplasm);GO:0005764(lysosome);GO:0005789(endoplasmic reticulum membrane);GO:0005829(cytosol);GO:0006914(autophagy);GO:0007049(cell cycle);…	04140(Autophagy - animal);04211(Longevity regulating pathway)	K17589	NA	RB1 inducible coiled-coil 1 [Source:HGNC Symbol;Acc:HGNC:15574]	protein_coding	0.130944	7.28458	0.0179755	-5.79782	8.49208e-13	7.61448e-10	down
ENSG00000107959	PITRM1	GO:0003824(catalytic activity);GO:0004222(metalloendopeptidase activity);GO:0005739(mitochondrion);GO:0005759(mitochondrial matrix);GO:0006508(proteolysis);GO:0006626(protein targeting to mitochondrion);GO:0008047(enzyme activator activity);GO:0008233(peptidase activity);GO:0008237(metallopeptidase activity);GO:0008270(zinc ion binding);GO:0016485(protein processing);GO:0016787(hydrolase activity…	NA	K06972	EC:3.4.24.-	pitrilysin metallopeptidase 1 [Source:HGNC Symbol;Acc:HGNC:17663]	protein_coding	0.576175	30.9106	0.0186401	-5.74545	8.60707e-13	7.61448e-10	down
ENSG00000163468	CCT3	GO:0000166(nucleotide binding);GO:0002199(zona pellucida receptor complex);GO:0003723(RNA binding);GO:0005515(protein binding);GO:0005524(ATP binding);GO:0005737(cytoplasm);GO:0005829(cytosol);GO:0005832(chaperonin-containing T-complex);GO:0005856(cytoskeleton);GO:0005874(microtubule);GO:0005886(plasma membrane);GO:0006457(protein folding);GO:0007339(binding of sperm to zona pellucida);GO:0032212…	NA	K09495	NA	chaperonin containing TCP1 subunit 3 [Source:HGNC Symbol;Acc:HGNC:1616]	protein_coding	5.23595	266.434	0.0196519	-5.66918	1.11397e-12	8.9855e-10	down
ENSG00000137154	RPS6	GO:0000082(G1/S transition of mitotic cell cycle);GO:0000184(nuclear-transcribed mRNA catabolic process, nonsense-mediated decay);GO:0000278(mitotic cell cycle);GO:0001890(placenta development);GO:0002309(T cell proliferation involved in immune response);GO:0003723(RNA binding);GO:0003735(structural constituent of ribosome);GO:0005515(protein binding);GO:0005622(intracellular);GO:0005634(nucleus)…	01521(EGFR tyrosine kinase inhibitor resistance);03010(Ribosome);04066(HIF-1 signaling pathway);04150(mTOR signaling pathway);04151(PI3K-Akt signaling pathway);04371(Apelin signaling pathway);04714(Thermogenesis);04910(Insulin signaling pathway);05205(Proteoglycans in cancer)	K02991	NA	ribosomal protein S6 [Source:HGNC Symbol;Acc:HGNC:10429]	protein_coding	13.578	658.003	0.0206352	-5.59875	1.68908e-12	1.28675e-09	down
ENSG00000115368	WDR75	GO:0003723(RNA binding);GO:0005515(protein binding);GO:0005634(nucleus);GO:0005654(nucleoplasm);GO:0005730(nucleolus);GO:0006364(rRNA processing);GO:0042254(ribosome biogenesis);GO:0045943(positive regulation of transcription by RNA polymerase I);GO:2000234(positive regulation of rRNA processing)	03008(Ribosome biogenesis in eukaryotes)	K14552	NA	WD repeat domain 75 [Source:HGNC Symbol;Acc:HGNC:25725]	protein_coding	0.615021	30.4845	0.0201748	-5.6313	1.97566e-12	1.46439e-09	down
ENSG00000138760	SCARB2	GO:0000139(Golgi membrane);GO:0001618(virus receptor activity);GO:0001786(phosphatidylserine binding);GO:0004888(transmembrane signaling receptor activity);GO:0005044(scavenger receptor activity);GO:0005515(protein binding);GO:0005548(phospholipid transporter activity);GO:0005764(lysosome);GO:0005765(lysosomal membrane);GO:0005789(endoplasmic reticulum membrane);GO:0005886(plasma membrane);GO:000…	04142(Lysosome)	NA	NA	scavenger receptor class B member 2 [Source:HGNC Symbol;Acc:HGNC:1665]	retained_intron	0.676238	31.7084	0.0213268	-5.55119	2.75632e-12	1.94549e-09	down
ENSG00000168214	RBPJ	GO:0000122(negative regulation of transcription by RNA polymerase II);GO:0000978(RNA polymerase II proximal promoter sequence-specific DNA binding);GO:0000981(DNA-binding transcription factor activity, RNA polymerase II-specific);GO:0001103(RNA polymerase II repressing transcription factor binding);GO:0001228(DNA-binding transcription activator activity, RNA polymerase II-specific);GO:0001525(ang…	04330(Notch signaling pathway);04658(Th1 and Th2 cell differentiation);05165(Human papillomavirus infection);05169(Epstein-Barr virus infection);05203(Viral carcinogenesis)	K06053	NA	recombination signal binding protein for immunoglobulin kappa J region [Source:HGNC Symbol;Acc:HGNC:5724]	protein_coding	0.178725	8.71604	0.0205053	-5.60786	2.7666e-12	1.94549e-09	down
ENSG00000205352	PRR13	GO:0005515(protein binding);GO:0005634(nucleus);GO:0005654(nucleoplasm);GO:0005829(cytosol)	NA	NA	NA	proline rich 13 [Source:HGNC Symbol;Acc:HGNC:24528]	protein_coding	1.2722	61.28	0.0207604	-5.59002	3.23457e-12	2.2177e-09	down
ENSG00000126777	KTN1	GO:0003723(RNA binding);GO:0005515(protein binding);GO:0005783(endoplasmic reticulum);GO:0005788(endoplasmic reticulum lumen);GO:0005789(endoplasmic reticulum membrane);GO:0005887(integral component of plasma membrane);GO:0007018(microtubule-based movement);GO:0015031(protein transport);GO:0016020(membrane);GO:0016021(integral component of membrane);GO:0019894(kinesin binding);GO:0030176(integral…	NA	NA	NA	kinectin 1 [Source:HGNC Symbol;Acc:HGNC:6467]	protein_coding	0.744846	34.5772	0.0215415	-5.53673	3.92974e-12	2.44939e-09	down
ENSG00000101557	USP14	GO:0000502(proteasome complex);GO:0002376(immune system process);GO:0004197(cysteine-type endopeptidase activity);GO:0004843(thiol-dependent ubiquitin-specific protease activity);GO:0004866(endopeptidase inhibitor activity);GO:0005515(protein binding);GO:0005737(cytoplasm);GO:0005829(cytosol);GO:0005886(plasma membrane);GO:0006508(proteolysis);GO:0006511(ubiquitin-dependent protein catabolic proc…	NA	K11843	EC:3.4.19.12	ubiquitin specific peptidase 14 [Source:HGNC Symbol;Acc:HGNC:12612]	retained_intron	0.448654	20.5016	0.0218839	-5.51399	4.54692e-12	2.71085e-09	down
ENSG00000078618	NRDC	GO:0003824(catalytic activity);GO:0004222(metalloendopeptidase activity);GO:0005515(protein binding);GO:0005739(mitochondrion);GO:0005829(cytosol);GO:0006508(proteolysis);GO:0007528(neuromuscular junction development);GO:0008233(peptidase activity);GO:0008237(metallopeptidase activity);GO:0008283(cell population proliferation);GO:0009986(cell surface);GO:0016477(cell migration);GO:0016787(hydrola…	NA	K01411	EC:3.4.24.61	nardilysin convertase [Source:HGNC Symbol;Acc:HGNC:7995]	protein_coding	0.365903	15.4476	0.0236868	-5.39977	9.90147e-12	5.54179e-09	down
ENSG00000143570	SLC39A1	GO:0001701(in utero embryonic development);GO:0005102(signaling receptor binding);GO:0005385(zinc ion transmembrane transporter activity);GO:0005783(endoplasmic reticulum);GO:0005789(endoplasmic reticulum membrane);GO:0005886(plasma membrane);GO:0006811(ion transport);GO:0006812(cation transport);GO:0006829(zinc ion transport);GO:0016020(membrane);GO:0016021(integral component of membrane);GO:002…	NA	K14709	NA	solute carrier family 39 member 1 [Source:HGNC Symbol;Acc:HGNC:12876]	protein_coding	1.63448	65.6491	0.0248972	-5.32787	1.21683e-11	6.42748e-09	down
ENSG00000116133	DHCR24	GO:0000139(Golgi membrane);GO:0000246(delta24(24-1) sterol reductase activity);GO:0005634(nucleus);GO:0005737(cytoplasm);GO:0005783(endoplasmic reticulum);GO:0005789(endoplasmic reticulum membrane);GO:0005794(Golgi apparatus);GO:0005829(cytosol);GO:0005856(cytoskeleton);GO:0006629(lipid metabolic process);GO:0006694(steroid biosynthetic process);GO:0006695(cholesterol biosynthetic process);GO:000…	00100(Steroid biosynthesis)	K09828	1.3.1.-;EC:1.3.1.72	24-dehydrocholesterol reductase [Source:HGNC Symbol;Acc:HGNC:2859]	protein_coding	3.02293	117.848	0.0256511	-5.28483	1.37527e-11	7.11637e-09	down
ENSG00000186566	GPATCH8	GO:0003676(nucleic acid binding);GO:0003723(RNA binding);GO:0005515(protein binding);GO:0005575(cellular_component);GO:0008150(biological_process);GO:0046872(metal ion binding)	NA	NA	NA	G-patch domain containing 8 [Source:HGNC Symbol;Acc:HGNC:29066]	protein_coding	0.366684	14.2245	0.0257784	-5.27769	1.75027e-11	8.88911e-09	down
ENSG00000011007	ELOA	GO:0003746(translation elongation factor activity);GO:0005515(protein binding);GO:0005615(extracellular space);GO:0005634(nucleus);GO:0005654(nucleoplasm);GO:0006357(regulation of transcription by RNA polymerase II);GO:0006366(transcription by RNA polymerase II);GO:0006368(transcription elongation from RNA polymerase II promoter);GO:0006414(translational elongation);GO:0070449(elongin complex)	NA	K15076	NA	elongin A [Source:HGNC Symbol;Acc:HGNC:11620]	protein_coding	0.384587	14.9379	0.0257457	-5.27952	2.49521e-11	1.2442e-08	down
ENSG00000172534	HCFC1	GO:0000122(negative regulation of transcription by RNA polymerase II);GO:0000123(histone acetyltransferase complex);GO:0001228(DNA-binding transcription activator activity, RNA polymerase II-specific);GO:0001835(blastocyst hatching);GO:0003682(chromatin binding);GO:0003713(transcription coactivator activity);GO:0005515(protein binding);GO:0005634(nucleus);GO:0005654(nucleoplasm);GO:0005671(Ada2/G…	05168(Herpes simplex virus 1 infection)	K14966	NA	host cell factor C1 [Source:HGNC Symbol;Acc:HGNC:4839]	protein_coding	0.201721	7.62793	0.026445	-5.24086	2.54684e-11	1.24727e-08	down
ENSG00000167491	GATAD2A	GO:0000122(negative regulation of transcription by RNA polymerase II);GO:0000981(DNA-binding transcription factor activity, RNA polymerase II-specific);GO:0005515(protein binding);GO:0005634(nucleus);GO:0005654(nucleoplasm);GO:0006306(DNA methylation);GO:0006355(regulation of transcription, DNA-templated);GO:0008270(zinc ion binding);GO:0016581(NuRD complex);GO:0016607(nuclear speck);GO:0030674(p…	NA	K23194	NA	GATA zinc finger domain containing 2A [Source:HGNC Symbol;Acc:HGNC:29989]	protein_coding	0.298128	11.2369	0.0265312	-5.23617	2.77253e-11	1.33398e-08	down
ENSG00000196262	PPIA	GO:0000413(protein peptidyl-prolyl isomerization);GO:0003723(RNA binding);GO:0003755(peptidyl-prolyl cis-trans isomerase activity);GO:0005515(protein binding);GO:0005576(extracellular region);GO:0005615(extracellular space);GO:0005634(nucleus);GO:0005737(cytoplasm);GO:0005829(cytosol);GO:0005925(focal adhesion);GO:0006278(RNA-dependent DNA biosynthetic process);GO:0006457(protein folding);GO:0016…	04217(Necroptosis)	NA	NA	peptidylprolyl isomerase A [Source:HGNC Symbol;Acc:HGNC:9253]	nonsense_mediated_decay	1.48074	51.9759	0.028489	-5.13345	6.00983e-11	2.76546e-08	down
ENSG00000176871	WSB2	GO:0005515(protein binding);GO:0005829(cytosol);GO:0016567(protein ubiquitination);GO:0035556(intracellular signal transduction);GO:0043687(post-translational protein modification)	NA	K10342	NA	WD repeat and SOCS box containing 2 [Source:HGNC Symbol;Acc:HGNC:19222]	protein_coding	1.04503	36.3548	0.0287454	-5.12052	6.05024e-11	2.76546e-08	down
ENSG00000167085	PHB	GO:0000122(negative regulation of transcription by RNA polymerase II);GO:0000981(DNA-binding transcription factor activity, RNA polymerase II-specific);GO:0001541(ovarian follicle development);GO:0001552(ovarian follicle atresia);GO:0001649(osteoblast differentiation);GO:0001850(complement component C3a binding);GO:0001851(complement component C3b binding);GO:0005515(protein binding);GO:0005634(n…	NA	K17080	NA	prohibitin [Source:HGNC Symbol;Acc:HGNC:8912]	protein_coding	1.79578	57.7428	0.0310997	-5.00696	1.21514e-10	5.25935e-08	down
ENSG00000089157	RPLP0	GO:0000027(ribosomal large subunit assembly);GO:0000184(nuclear-transcribed mRNA catabolic process, nonsense-mediated decay);GO:0002181(cytoplasmic translation);GO:0003723(RNA binding);GO:0003735(structural constituent of ribosome);GO:0005515(protein binding);GO:0005622(intracellular);GO:0005634(nucleus);GO:0005737(cytoplasm);GO:0005783(endoplasmic reticulum);GO:0005829(cytosol);GO:0005840(riboso…	03010(Ribosome)	K02941	NA	ribosomal protein lateral stalk subunit P0 [Source:HGNC Symbol;Acc:HGNC:10371]	nonsense_mediated_decay	8.8734	276.904	0.032045	-4.96376	1.22734e-10	5.25935e-08	down
ENSG00000103005	USB1	GO:0000175(3'-5'-exoribonuclease activity);GO:0004518(nuclease activity);GO:0005634(nucleus);GO:0008380(RNA splicing);GO:0016787(hydrolase activity);GO:0034477(U6 snRNA 3'-end processing);GO:0045171(intercellular bridge);GO:0090305(nucleic acid phosphodiester bond hydrolysis);GO:0090503(RNA phosphodiester bond hydrolysis, exonucleolytic);GO:1990838(poly(U)-specific exoribonuclease activity, produ…	NA	K23093	EC:3.1.4.-	U6 snRNA biogenesis phosphodiesterase 1 [Source:HGNC Symbol;Acc:HGNC:25792]	protein_coding	0.83484	26.484	0.0315224	-4.98748	1.31769e-10	5.55964e-08	down
ENSG00000159111	MRPL10	GO:0003723(RNA binding);GO:0003735(structural constituent of ribosome);GO:0005515(protein binding);GO:0005622(intracellular);GO:0005654(nucleoplasm);GO:0005739(mitochondrion);GO:0005743(mitochondrial inner membrane);GO:0005762(mitochondrial large ribosomal subunit);GO:0005840(ribosome);GO:0006412(translation);GO:0015934(large ribosomal subunit);GO:0042254(ribosome biogenesis);GO:0070125(mitochond…	03010(Ribosome)	K02864	NA	mitochondrial ribosomal protein L10 [Source:HGNC Symbol;Acc:HGNC:14055]	protein_coding	0.495401	15.7804	0.0313935	-4.99339	1.58946e-10	6.5061e-08	down
ENSG00000198563	DDX39B	GO:0000166(nucleotide binding);GO:0000245(spliceosomal complex assembly);GO:0000346(transcription export complex);GO:0000398(mRNA splicing, via spliceosome);GO:0001889(liver development);GO:0003676(nucleic acid binding);GO:0003723(RNA binding);GO:0004004(ATP-dependent RNA helicase activity);GO:0004386(helicase activity);GO:0005515(protein binding);GO:0005524(ATP binding);GO:0005634(nucleus);GO:00…	03013(RNA transport);03015(mRNA surveillance pathway);03040(Spliceosome);05164(Influenza A)	K12812	EC:3.6.4.13	DExD-box helicase 39B [Source:HGNC Symbol;Acc:HGNC:13917]	protein_coding	1.26609	39.5361	0.0320237	-4.96472	1.73605e-10	7.00162e-08	down
ENSG00000160932	LY6E	GO:0005576(extracellular region);GO:0005886(plasma membrane);GO:0007166(cell surface receptor signaling pathway);GO:0016020(membrane);GO:0030550(acetylcholine receptor inhibitor activity);GO:0031225(anchored component of membrane);GO:2000272(negative regulation of signaling receptor activity)	NA	K06846	NA	lymphocyte antigen 6 family member E [Source:HGNC Symbol;Acc:HGNC:6727]	protein_coding	0.968163	29.7497	0.0325436	-4.94148	2.27312e-10	8.90575e-08	down
ENSG00000113013	HSPA9	GO:0000166(nucleotide binding);GO:0003723(RNA binding);GO:0005515(protein binding);GO:0005524(ATP binding);GO:0005634(nucleus);GO:0005730(nucleolus);GO:0005737(cytoplasm);GO:0005739(mitochondrion);GO:0005759(mitochondrial matrix);GO:0005925(focal adhesion);GO:0006457(protein folding);GO:0006611(protein export from nucleus);GO:0006986(response to unfolded protein);GO:0016226(iron-sulfur cluster as…	03018(RNA degradation);05152(Tuberculosis)	K04043	NA	heat shock protein family A (Hsp70) member 9 [Source:HGNC Symbol;Acc:HGNC:5244]	protein_coding	0.272877	8.04578	0.0339155	-4.88191	3.07605e-10	1.14001e-07	down
ENSG00000151208	DLG5	GO:0001837(epithelial to mesenchymal transition);GO:0005515(protein binding);GO:0005737(cytoplasm);GO:0005856(cytoskeleton);GO:0005886(plasma membrane);GO:0005913(cell-cell adherens junction);GO:0007165(signal transduction);GO:0008013(beta-catenin binding);GO:0008092(cytoskeletal protein binding);GO:0008285(negative regulation of cell population proliferation);GO:0014069(postsynaptic density);GO:…	NA	NA	NA	discs large MAGUK scaffold protein 5 [Source:HGNC Symbol;Acc:HGNC:2904]	retained_intron	0.319425	8.95429	0.0356728	-4.80903	5.66747e-10	1.9927e-07	down
ENSG00000171848	RRM2	GO:0000083(regulation of transcription involved in G1/S transition of mitotic cell cycle);GO:0004748(ribonucleoside-diphosphate reductase activity, thioredoxin disulfide as acceptor);GO:0005515(protein binding);GO:0005737(cytoplasm);GO:0005829(cytosol);GO:0005971(ribonucleoside-diphosphate reductase complex);GO:0006260(DNA replication);GO:0008199(ferric iron binding);GO:0009262(deoxyribonucleotid…	00230(Purine metabolism);00240(Pyrimidine metabolism);00480(Glutathione metabolism);00983(Drug metabolism - other enzymes);04115(p53 signaling pathway)	K10808	EC:1.17.4.1	ribonucleotide reductase regulatory subunit M2 [Source:HGNC Symbol;Acc:HGNC:10452]	protein_coding	0.25732	7.14475	0.0360152	-4.79525	5.99174e-10	2.00818e-07	down
ENSG00000179010	MRFAP1	GO:0005515(protein binding);GO:0005634(nucleus);GO:0005737(cytoplasm);GO:0005829(cytosol);GO:0048471(perinuclear region of cytoplasm)	NA	NA	NA	Morf4 family associated protein 1 [Source:HGNC Symbol;Acc:HGNC:24549]	protein_coding	2.52686	67.0734	0.037673	-4.73033	6.07057e-10	2.00818e-07	down
ENSG00000215021	PHB2	GO:0005515(protein binding);GO:0005634(nucleus);GO:0005737(cytoplasm);GO:0005739(mitochondrion);GO:0005741(mitochondrial outer membrane);GO:0005743(mitochondrial inner membrane);GO:0006606(protein import into nucleus);GO:0006851(mitochondrial calcium ion transmembrane transport);GO:0007005(mitochondrion organization);GO:0007062(sister chromatid cohesion);GO:0008022(protein C-terminus binding);GO:…	NA	K17081	NA	prohibitin 2 [Source:HGNC Symbol;Acc:HGNC:30306]	retained_intron	0.961264	27.0085	0.0355911	-4.81234	6.07762e-10	2.00818e-07	down
ENSG00000119408	NEK6	GO:0000166(nucleotide binding);GO:0000287(magnesium ion binding);GO:0000922(spindle pole);GO:0001222(transcription corepressor binding);GO:0004672(protein kinase activity);GO:0004674(protein serine/threonine kinase activity);GO:0005515(protein binding);GO:0005524(ATP binding);GO:0005634(nucleus);GO:0005654(nucleoplasm);GO:0005737(cytoplasm);GO:0005813(centrosome);GO:0005815(microtubule organizing…	NA	K20875	EC:2.7.11.1	NIMA related kinase 6 [Source:HGNC Symbol;Acc:HGNC:7749]	protein_coding	0.261615	7.18261	0.0364234	-4.77899	6.91971e-10	2.23137e-07	down
ENSG00000144713	RPL32	GO:0000184(nuclear-transcribed mRNA catabolic process, nonsense-mediated decay);GO:0002181(cytoplasmic translation);GO:0003723(RNA binding);GO:0003735(structural constituent of ribosome);GO:0005622(intracellular);GO:0005829(cytosol);GO:0005840(ribosome);GO:0006412(translation);GO:0006413(translational initiation);GO:0006614(SRP-dependent cotranslational protein targeting to membrane);GO:0016020(m…	03010(Ribosome)	K02912	NA	ribosomal protein L32 [Source:HGNC Symbol;Acc:HGNC:10336]	protein_coding	0.948497	25.057	0.0378536	-4.72342	7.78936e-10	2.42754e-07	down
ENSG00000113810	SMC4	GO:0000070(mitotic sister chromatid segregation);GO:0000166(nucleotide binding);GO:0000796(condensin complex);GO:0003697(single-stranded DNA binding);GO:0005515(protein binding);GO:0005524(ATP binding);GO:0005634(nucleus);GO:0005654(nucleoplasm);GO:0005694(chromosome);GO:0005737(cytoplasm);GO:0005829(cytosol);GO:0007049(cell cycle);GO:0007076(mitotic chromosome condensation);GO:0010032(meiotic ch…	NA	NA	NA	structural maintenance of chromosomes 4 [Source:HGNC Symbol;Acc:HGNC:14013]	protein_coding	0.858674	21.3315	0.0402538	-4.63473	1.08611e-09	3.27325e-07	down
ENSG00000134313	KIDINS220	GO:0000186(activation of MAPKK activity);GO:0001701(in utero embryonic development);GO:0005515(protein binding);GO:0005768(endosome);GO:0005770(late endosome);GO:0005829(cytosol);GO:0007399(nervous system development);GO:0010976(positive regulation of neuron projection development);GO:0016020(membrane);GO:0016021(integral component of membrane);GO:0019887(protein kinase regulator activity);GO:003…	04722(Neurotrophin signaling pathway)	K12460	NA	kinase D interacting substrate 220 [Source:HGNC Symbol;Acc:HGNC:29508]	protein_coding	0.174756	4.38441	0.0398585	-4.64897	1.31096e-09	3.74512e-07	down
ENSG00000142168	SOD1	GO:0000187(activation of MAPK activity);GO:0000302(response to reactive oxygen species);GO:0000303(response to superoxide);GO:0001541(ovarian follicle development);GO:0001819(positive regulation of cytokine production);GO:0001890(placenta development);GO:0001895(retina homeostasis);GO:0001975(response to amphetamine);GO:0002262(myeloid cell homeostasis);GO:0002576(platelet degranulation);GO:00047…	04146(Peroxisome);04213(Longevity regulating pathway - multiple species);05014(Amyotrophic lateral sclerosis (ALS));05016(Huntington disease);05020(Prion diseases)	K04565	EC:1.15.1.1	superoxide dismutase 1 [Source:HGNC Symbol;Acc:HGNC:11179]	processed_transcript	0.73478	18.4073	0.0399178	-4.64682	1.3595e-09	3.84375e-07	down
ENSG00000070087	PFN2	GO:0003779(actin binding);GO:0003785(actin monomer binding);GO:0005515(protein binding);GO:0005546(phosphatidylinositol-4,5-bisphosphate binding);GO:0005737(cytoplasm);GO:0005856(cytoskeleton);GO:0010633(negative regulation of epithelial cell migration);GO:0016020(membrane);GO:0016021(integral component of membrane);GO:0016887(ATPase activity);GO:0030036(actin cytoskeleton organization);GO:003083…	04015(Rap1 signaling pathway);04810(Regulation of actin cytoskeleton);05131(Shigellosis);05132(Salmonella infection)	K05759	NA	profilin 2 [Source:HGNC Symbol;Acc:HGNC:8882]	protein_coding	2.41621	58.1984	0.0415169	-4.59016	1.48772e-09	4.12128e-07	down
ENSG00000154380	ENAH	GO:0003779(actin binding);GO:0005515(protein binding);GO:0005737(cytoplasm);GO:0005829(cytosol);GO:0005856(cytoskeleton);GO:0005886(plasma membrane);GO:0005925(focal adhesion);GO:0007411(axon guidance);GO:0017124(SH3 domain binding);GO:0030027(lamellipodium);GO:0030054(cell junction);GO:0030175(filopodium);GO:0042995(cell projection);GO:0045202(synapse);GO:0050699(WW domain binding)	04360(Axon guidance);04810(Regulation of actin cytoskeleton)	K05746	NA	ENAH, actin regulator [Source:HGNC Symbol;Acc:HGNC:18271]	retained_intron	0.923933	21.6614	0.0426535	-4.55119	1.92709e-09	5.18141e-07	down
ENSG00000109814	UGDH	GO:0001702(gastrulation with mouth forming second);GO:0003824(catalytic activity);GO:0003979(UDP-glucose 6-dehydrogenase activity);GO:0005634(nucleus);GO:0005654(nucleoplasm);GO:0005829(cytosol);GO:0005975(carbohydrate metabolic process);GO:0006024(glycosaminoglycan biosynthetic process);GO:0006065(UDP-glucuronate biosynthetic process);GO:0008152(metabolic process);GO:0015012(heparan sulfate prot…	00040(Pentose and glucuronate interconversions);00053(Ascorbate and aldarate metabolism);00520(Amino sugar and nucleotide sugar metabolism)	K00012	EC:1.1.1.22	UDP-glucose 6-dehydrogenase [Source:HGNC Symbol;Acc:HGNC:12525]	protein_coding	1.83376	41.9609	0.0437016	-4.51617	2.27819e-09	5.95042e-07	down
ENSG00000160867	FGFR4	GO:0000165(MAPK cascade);GO:0000166(nucleotide binding);GO:0004672(protein kinase activity);GO:0004713(protein tyrosine kinase activity);GO:0004714(transmembrane receptor protein tyrosine kinase activity);GO:0005007(fibroblast growth factor-activated receptor activity);GO:0005515(protein binding);GO:0005524(ATP binding);GO:0005576(extracellular region);GO:0005737(cytoplasm);GO:0005768(endosome);G…	04010(MAPK signaling pathway);04014(Ras signaling pathway);04015(Rap1 signaling pathway);04144(Endocytosis);04151(PI3K-Akt signaling pathway);04550(Signaling pathways regulating pluripotency of stem cells);04810(Regulation of actin cytoskeleton);05200(Pathways in cancer)	K05095	EC:2.7.10.1	fibroblast growth factor receptor 4 [Source:HGNC Symbol;Acc:HGNC:3691]	protein_coding	0.450096	10.6331	0.0423299	-4.56218	2.48363e-09	6.36576e-07	down
ENSG00000075151	EIF4G3	GO:0000339(RNA cap binding);GO:0003723(RNA binding);GO:0003729(mRNA binding);GO:0003743(translation initiation factor activity);GO:0005515(protein binding);GO:0005829(cytosol);GO:0006412(translation);GO:0006413(translational initiation);GO:0006417(regulation of translation);GO:0006446(regulation of translational initiation);GO:0008135(translation factor activity, RNA binding);GO:0016281(eukaryoti…	03013(RNA transport);05416(Viral myocarditis)	K03260	NA	eukaryotic translation initiation factor 4 gamma 3 [Source:HGNC Symbol;Acc:HGNC:3298]	protein_coding	0.585235	13.3743	0.0437581	-4.51431	2.51514e-09	6.38681e-07	down
ENSG00000117713	ARID1A	GO:0000122(negative regulation of transcription by RNA polymerase II);GO:0000790(nuclear chromatin);GO:0000981(DNA-binding transcription factor activity, RNA polymerase II-specific);GO:0001704(formation of primary germ layer);GO:0001843(neural tube closure);GO:0003205(cardiac chamber development);GO:0003408(optic cup formation involved in camera-type eye development);GO:0003677(DNA binding);GO:00…	04714(Thermogenesis);05225(Hepatocellular carcinoma)	K11653	NA	AT-rich interaction domain 1A [Source:HGNC Symbol;Acc:HGNC:11110]	protein_coding	0.271416	6.2493	0.0434314	-4.52512	2.69775e-09	6.72599e-07	down
ENSG00000167085	PHB	GO:0000122(negative regulation of transcription by RNA polymerase II);GO:0000981(DNA-binding transcription factor activity, RNA polymerase II-specific);GO:0001541(ovarian follicle development);GO:0001552(ovarian follicle atresia);GO:0001649(osteoblast differentiation);GO:0001850(complement component C3a binding);GO:0001851(complement component C3b binding);GO:0005515(protein binding);GO:0005634(n…	NA	K17080	NA	prohibitin [Source:HGNC Symbol;Acc:HGNC:8912]	protein_coding	2.5308	56.8386	0.0445261	-4.48921	2.75394e-09	6.80422e-07	down
ENSG00000075415	SLC25A3	GO:0005315(inorganic phosphate transmembrane transporter activity);GO:0005739(mitochondrion);GO:0005743(mitochondrial inner membrane);GO:0005887(integral component of plasma membrane);GO:0015293(symporter activity);GO:0015317(phosphate:proton symporter activity);GO:0016020(membrane);GO:0016021(integral component of membrane);GO:0022857(transmembrane transporter activity);GO:0031305(integral compo…	NA	K15102	NA	solute carrier family 25 member 3 [Source:HGNC Symbol;Acc:HGNC:10989]	nonsense_mediated_decay	10.4617	227.858	0.0459132	-4.44495	3.25286e-09	7.6905e-07	down
ENSG00000075618	FSCN1	GO:0001725(stress fiber);GO:0001726(ruffle);GO:0002102(podosome);GO:0003723(RNA binding);GO:0003779(actin binding);GO:0005515(protein binding);GO:0005737(cytoplasm);GO:0005829(cytosol);GO:0005856(cytoskeleton);GO:0005902(microvillus);GO:0005911(cell-cell junction);GO:0007015(actin filament organization);GO:0007043(cell-cell junction assembly);GO:0007163(establishment or maintenance of cell polari…	05206(MicroRNAs in cancer)	K17455	NA	fascin actin-bundling protein 1 [Source:HGNC Symbol;Acc:HGNC:11148]	retained_intron	1.34985	29.9028	0.0451411	-4.46941	3.37216e-09	7.90439e-07	down
ENSG00000153207	AHCTF1	GO:0000775(chromosome, centromeric region);GO:0000776(kinetochore);GO:0000777(condensed chromosome kinetochore);GO:0000785(chromatin);GO:0000981(DNA-binding transcription factor activity, RNA polymerase II-specific);GO:0003677(DNA binding);GO:0003700(DNA-binding transcription factor activity);GO:0005634(nucleus);GO:0005635(nuclear envelope);GO:0005643(nuclear pore);GO:0005654(nucleoplasm);GO:0005…	NA	NA	NA	AT-hook containing transcription factor 1 [Source:HGNC Symbol;Acc:HGNC:24618]	protein_coding	0.486755	10.5614	0.0460879	-4.43947	3.77322e-09	8.76953e-07	down
ENSG00000153187	HNRNPU	GO:0000122(negative regulation of transcription by RNA polymerase II);GO:0000166(nucleotide binding);GO:0000228(nuclear chromosome);GO:0000381(regulation of alternative mRNA splicing, via spliceosome);GO:0000398(mRNA splicing, via spliceosome);GO:0000775(chromosome, centromeric region);GO:0000776(kinetochore);GO:0000777(condensed chromosome kinetochore);GO:0000922(spindle pole);GO:0000978(RNA pol…	03040(Spliceosome)	K12888	NA	heterogeneous nuclear ribonucleoprotein U [Source:HGNC Symbol;Acc:HGNC:5048]	retained_intron	0.581122	12.4097	0.0468279	-4.41649	4.13231e-09	9.44405e-07	down
ENSG00000176393	RNPEP	GO:0004177(aminopeptidase activity);GO:0004301(epoxide hydrolase activity);GO:0005576(extracellular region);GO:0005615(extracellular space);GO:0005886(plasma membrane);GO:0006508(proteolysis);GO:0008233(peptidase activity);GO:0008235(metalloexopeptidase activity);GO:0008237(metallopeptidase activity);GO:0008270(zinc ion binding);GO:0016787(hydrolase activity);GO:0030141(secretory granule);GO:0045…	NA	K01260	EC:3.4.11.6	arginyl aminopeptidase [Source:HGNC Symbol;Acc:HGNC:10078]	processed_transcript	1.0396	22.6363	0.045926	-4.44454	4.32928e-09	9.81243e-07	down
ENSG00000179950	PUF60	GO:0000398(mRNA splicing, via spliceosome);GO:0003676(nucleic acid binding);GO:0003677(DNA binding);GO:0003723(RNA binding);GO:0005515(protein binding);GO:0005634(nucleus);GO:0005654(nucleoplasm);GO:0006397(mRNA processing);GO:0006915(apoptotic process);GO:0008380(RNA splicing);GO:0030054(cell junction);GO:0042802(identical protein binding);GO:0045296(cadherin binding)	03040(Spliceosome)	K12838	NA	poly(U) binding splicing factor 60 [Source:HGNC Symbol;Acc:HGNC:17042]	protein_coding	2.24389	46.8867	0.0478577	-4.3851	5.36025e-09	1.17506e-06	down
ENSG00000055070	SZRD1	NA	NA	NA	NA	SUZ RNA binding domain containing 1 [Source:HGNC Symbol;Acc:HGNC:30232]	protein_coding	1.5535	32.4067	0.0479375	-4.3827	5.3654e-09	1.17506e-06	down
ENSG00000136997	MYC	GO:0000082(G1/S transition of mitotic cell cycle);GO:0000122(negative regulation of transcription by RNA polymerase II);GO:0000165(MAPK cascade);GO:0000320(re-entry into mitotic cell cycle);GO:0000790(nuclear chromatin);GO:0000978(RNA polymerase II proximal promoter sequence-specific DNA binding);GO:0000981(DNA-binding transcription factor activity, RNA polymerase II-specific);GO:0001227(DNA-bind…	04010(MAPK signaling pathway);04012(ErbB signaling pathway);04110(Cell cycle);04151(PI3K-Akt signaling pathway);04218(Cellular senescence);04310(Wnt signaling pathway);04350(TGF-beta signaling pathway);04390(Hippo signaling pathway);04550(Signaling pathways regulating pluripotency of stem cells);04630(Jak-STAT signaling pathway);04919(Thyroid hormone signaling pathway);05160(Hepatitis C);05161(He…	K04377	NA	MYC proto-oncogene, bHLH transcription factor [Source:HGNC Symbol;Acc:HGNC:7553]	protein_coding	0.682617	14.6224	0.046683	-4.42096	5.47884e-09	1.18313e-06	down
ENSG00000174444	RPL4	GO:0000184(nuclear-transcribed mRNA catabolic process, nonsense-mediated decay);GO:0003723(RNA binding);GO:0003735(structural constituent of ribosome);GO:0005515(protein binding);GO:0005634(nucleus);GO:0005730(nucleolus);GO:0005737(cytoplasm);GO:0005791(rough endoplasmic reticulum);GO:0005829(cytosol);GO:0005840(ribosome);GO:0005925(focal adhesion);GO:0006412(translation);GO:0006413(translational…	03010(Ribosome)	K02930	NA	ribosomal protein L4 [Source:HGNC Symbol;Acc:HGNC:10353]	retained_intron	23.6887	475.705	0.049797	-4.3278	6.80519e-09	1.43563e-06	down
ENSG00000114054	PCCB	GO:0000166(nucleotide binding);GO:0003989(acetyl-CoA carboxylase activity);GO:0004658(propionyl-CoA carboxylase activity);GO:0005515(protein binding);GO:0005524(ATP binding);GO:0005739(mitochondrion);GO:0005759(mitochondrial matrix);GO:0005829(cytosol);GO:0006633(fatty acid biosynthetic process);GO:0006768(biotin metabolic process);GO:0009317(acetyl-CoA carboxylase complex);GO:0016874(ligase acti…	00280(Valine, leucine and isoleucine degradation);00630(Glyoxylate and dicarboxylate metabolism);00640(Propanoate metabolism)	NA	NA	propionyl-CoA carboxylase subunit beta [Source:HGNC Symbol;Acc:HGNC:8654]	protein_coding	0.335445	6.84145	0.0490313	-4.35015	7.84523e-09	1.61771e-06	down
ENSG00000127804	METTL16	GO:0001510(RNA methylation);GO:0001734(mRNA (N6-adenosine)-methyltransferase activity);GO:0003723(RNA binding);GO:0005634(nucleus);GO:0006402(mRNA catabolic process);GO:0006556(S-adenosylmethionine biosynthetic process);GO:0008168(methyltransferase activity);GO:0010608(posttranscriptional regulation of gene expression);GO:0016740(transferase activity);GO:0030629(U6 snRNA 3'-end binding);GO:003225…	NA	K11393	EC:2.1.1.346	methyltransferase like 16 [Source:HGNC Symbol;Acc:HGNC:28484]	protein_coding	0.398533	8.0618	0.0494348	-4.33833	8.51872e-09	1.73056e-06	down
ENSG00000108669	CYTH1	GO:0000139(Golgi membrane);GO:0005085(guanyl-nucleotide exchange factor activity);GO:0005086(ARF guanyl-nucleotide exchange factor activity);GO:0005515(protein binding);GO:0005737(cytoplasm);GO:0005829(cytosol);GO:0005886(plasma membrane);GO:0005912(adherens junction);GO:0005923(bicellular tight junction);GO:0008289(lipid binding);GO:0016020(membrane);GO:0016192(vesicle-mediated transport);GO:003…	04072(Phospholipase D signaling pathway);04144(Endocytosis)	NA	NA	cytohesin 1 [Source:HGNC Symbol;Acc:HGNC:9501]	protein_coding	0.98737	19.7026	0.0501136	-4.31865	8.63016e-09	1.74031e-06	down
ENSG00000184634	MED12	GO:0000151(ubiquitin ligase complex);GO:0000980(RNA polymerase II distal enhancer sequence-specific DNA binding);GO:0001756(somitogenesis);GO:0001843(neural tube closure);GO:0003682(chromatin binding);GO:0003712(transcription coregulator activity);GO:0003713(transcription coactivator activity);GO:0005515(protein binding);GO:0005634(nucleus);GO:0005654(nucleoplasm);GO:0006357(regulation of transcr…	04919(Thyroid hormone signaling pathway)	K15162	NA	mediator complex subunit 12 [Source:HGNC Symbol;Acc:HGNC:11957]	protein_coding	0.174275	3.49155	0.0499134	-4.32443	1.06302e-08	2.09737e-06	down
ENSG00000109475	RPL34	GO:0000184(nuclear-transcribed mRNA catabolic process, nonsense-mediated decay);GO:0003723(RNA binding);GO:0003735(structural constituent of ribosome);GO:0005622(intracellular);GO:0005737(cytoplasm);GO:0005783(endoplasmic reticulum);GO:0005829(cytosol);GO:0005840(ribosome);GO:0006412(translation);GO:0006413(translational initiation);GO:0006614(SRP-dependent cotranslational protein targeting to me…	03010(Ribosome)	K02915	NA	ribosomal protein L34 [Source:HGNC Symbol;Acc:HGNC:10340]	protein_coding	5.0281	97.8022	0.0514109	-4.28178	1.17519e-08	2.28578e-06	down
ENSG00000125835	SNRPB	GO:0000387(spliceosomal snRNP assembly);GO:0000398(mRNA splicing, via spliceosome);GO:0003723(RNA binding);GO:0005515(protein binding);GO:0005634(nucleus);GO:0005654(nucleoplasm);GO:0005681(spliceosomal complex);GO:0005682(U5 snRNP);GO:0005683(U7 snRNP);GO:0005685(U1 snRNP);GO:0005686(U2 snRNP);GO:0005687(U4 snRNP);GO:0005689(U12-type spliceosomal complex);GO:0005697(telomerase holoenzyme complex…	03040(Spliceosome);05322(Systemic lupus erythematosus)	K11086	NA	small nuclear ribonucleoprotein polypeptides B and B1 [Source:HGNC Symbol;Acc:HGNC:11153]	protein_coding	1.70545	33.2696	0.0512615	-4.28598	1.23853e-08	2.39202e-06	down
ENSG00000276043	UHRF1	GO:0000122(negative regulation of transcription by RNA polymerase II);GO:0000790(nuclear chromatin);GO:0000791(euchromatin);GO:0000792(heterochromatin);GO:0000987(proximal promoter sequence-specific DNA binding);GO:0003677(DNA binding);GO:0004842(ubiquitin-protein transferase activity);GO:0005515(protein binding);GO:0005634(nucleus);GO:0005657(replication fork);GO:0005720(nuclear heterochromatin)…	NA	K10638	EC:2.3.2.27	ubiquitin like with PHD and ring finger domains 1 [Source:HGNC Symbol;Acc:HGNC:12556]	protein_coding	0.400648	7.81762	0.0512494	-4.28632	1.28907e-08	2.47222e-06	down
ENSG00000130165	ELOF1	GO:0000993(RNA polymerase II complex binding);GO:0003746(translation elongation factor activity);GO:0005515(protein binding);GO:0005634(nucleus);GO:0006368(transcription elongation from RNA polymerase II promoter);GO:0006414(translational elongation);GO:0008023(transcription elongation factor complex);GO:0046872(metal ion binding);GO:0048096(chromatin-mediated maintenance of transcription)	NA	NA	NA	elongation factor 1 homolog [Source:HGNC Symbol;Acc:HGNC:28691]	protein_coding	0.997247	19.5183	0.0510929	-4.29073	1.34954e-08	2.54259e-06	down
ENSG00000178209	PLEC	GO:0003723(RNA binding);GO:0003779(actin binding);GO:0005198(structural molecule activity);GO:0005200(structural constituent of cytoskeleton);GO:0005515(protein binding);GO:0005737(cytoplasm);GO:0005829(cytosol);GO:0005856(cytoskeleton);GO:0005882(intermediate filament);GO:0005886(plasma membrane);GO:0005903(brush border);GO:0005925(focal adhesion);GO:0007010(cytoskeleton organization);GO:0008092…	NA	K10388	NA	plectin [Source:HGNC Symbol;Acc:HGNC:9069]	protein_coding	0.087676	1.71836	0.0510232	-4.2927	1.35043e-08	2.54259e-06	down
ENSG00000173402	DAG1	GO:0001618(virus receptor activity);GO:0001954(positive regulation of cell-matrix adhesion);GO:0002011(morphogenesis of an epithelial sheet);GO:0002162(dystroglycan binding);GO:0003779(actin binding);GO:0005509(calcium ion binding);GO:0005515(protein binding);GO:0005576(extracellular region);GO:0005604(basement membrane);GO:0005615(extracellular space);GO:0005634(nucleus);GO:0005654(nucleoplasm);…	04512(ECM-receptor interaction);05410(Hypertrophic cardiomyopathy (HCM));05412(Arrhythmogenic right ventricular cardiomyopathy (ARVC));05414(Dilated cardiomyopathy (DCM));05416(Viral myocarditis)	NA	NA	dystroglycan 1 [Source:HGNC Symbol;Acc:HGNC:2666]	protein_coding	0.8474	15.9314	0.0531907	-4.23268	1.40336e-08	2.61818e-06	down
ENSG00000196923	PDLIM7	GO:0001503(ossification);GO:0001725(stress fiber);GO:0001726(ruffle);GO:0005515(protein binding);GO:0005634(nucleus);GO:0005737(cytoplasm);GO:0005829(cytosol);GO:0005856(cytoskeleton);GO:0005913(cell-cell adherens junction);GO:0005925(focal adhesion);GO:0006898(receptor-mediated endocytosis);GO:0007275(multicellular organism development);GO:0007411(axon guidance);GO:0015629(actin cytoskeleton);GO…	NA	NA	NA	PDZ and LIM domain 7 [Source:HGNC Symbol;Acc:HGNC:22958]	protein_coding	1.17371	22.4276	0.0523331	-4.25613	1.51231e-08	2.7326e-06	down
ENSG00000179950	PUF60	GO:0000398(mRNA splicing, via spliceosome);GO:0003676(nucleic acid binding);GO:0003677(DNA binding);GO:0003723(RNA binding);GO:0005515(protein binding);GO:0005634(nucleus);GO:0005654(nucleoplasm);GO:0006397(mRNA processing);GO:0006915(apoptotic process);GO:0008380(RNA splicing);GO:0030054(cell junction);GO:0042802(identical protein binding);GO:0045296(cadherin binding)	03040(Spliceosome)	K12838	NA	poly(U) binding splicing factor 60 [Source:HGNC Symbol;Acc:HGNC:17042]	protein_coding	0.740446	14.1225	0.0524304	-4.25345	1.51451e-08	2.7326e-06	down
ENSG00000022267	FHL1	GO:0003254(regulation of membrane depolarization);GO:0003674(molecular_function);GO:0005515(protein binding);GO:0005634(nucleus);GO:0005737(cytoplasm);GO:0005829(cytosol);GO:0005886(plasma membrane);GO:0005925(focal adhesion);GO:0007275(multicellular organism development);GO:0007517(muscle organ development);GO:0009887(animal organ morphogenesis);GO:0010972(negative regulation of G2/M transition …	04630(Jak-STAT signaling pathway)	K14365	NA	four and a half LIM domains 1 [Source:HGNC Symbol;Acc:HGNC:3702]	protein_coding	0.327984	6.35822	0.0515842	-4.27693	1.74473e-08	3.12739e-06	down
ENSG00000189057	FAM111B	GO:0005515(protein binding)	NA	NA	NA	family with sequence similarity 111 member B [Source:HGNC Symbol;Acc:HGNC:24200]	protein_coding	0.406689	7.60604	0.0534692	-4.22515	1.94647e-08	3.444e-06	down
ENSG00000143761	ARF1	GO:0000139(Golgi membrane);GO:0000166(nucleotide binding);GO:0000287(magnesium ion binding);GO:0002090(regulation of receptor internalization);GO:0003723(RNA binding);GO:0003924(GTPase activity);GO:0005515(protein binding);GO:0005525(GTP binding);GO:0005737(cytoplasm);GO:0005770(late endosome);GO:0005778(peroxisomal membrane);GO:0005794(Golgi apparatus);GO:0005802(trans-Golgi network);GO:0005829(…	04072(Phospholipase D signaling pathway);04144(Endocytosis);05110(Vibrio cholerae infection);05134(Legionellosis)	NA	NA	ADP ribosylation factor 1 [Source:HGNC Symbol;Acc:HGNC:652]	processed_transcript	5.85373	105.892	0.0552801	-4.1771	1.98104e-08	3.48269e-06	down
ENSG00000126945	HNRNPH2	GO:0000398(mRNA splicing, via spliceosome);GO:0003676(nucleic acid binding);GO:0003723(RNA binding);GO:0005515(protein binding);GO:0005634(nucleus);GO:0005654(nucleoplasm);GO:0005829(cytosol);GO:0014069(postsynaptic density);GO:0016020(membrane);GO:0016070(RNA metabolic process);GO:1990904(ribonucleoprotein complex)	NA	K12898	NA	heterogeneous nuclear ribonucleoprotein H2 [Source:HGNC Symbol;Acc:HGNC:5042]	protein_coding	1.65058	29.639	0.0556893	-4.16646	2.18415e-08	3.79656e-06	down
ENSG00000064961	HMG20B	GO:0000981(DNA-binding transcription factor activity, RNA polymerase II-specific);GO:0003677(DNA binding);GO:0005515(protein binding);GO:0005634(nucleus);GO:0005654(nucleoplasm);GO:0005694(chromosome);GO:0006325(chromatin organization);GO:0006357(regulation of transcription by RNA polymerase II);GO:0007049(cell cycle);GO:0007596(blood coagulation);GO:0016604(nuclear body);GO:0033234(negative regu…	NA	NA	NA	high mobility group 20B [Source:HGNC Symbol;Acc:HGNC:5002]	retained_intron	0.487344	9.07941	0.0536757	-4.21959	2.18726e-08	3.79656e-06	down
ENSG00000134644	PUM1	GO:0000932(P-body);GO:0003723(RNA binding);GO:0003730(mRNA 3'-UTR binding);GO:0005515(protein binding);GO:0005634(nucleus);GO:0005654(nucleoplasm);GO:0005737(cytoplasm);GO:0005829(cytosol);GO:0006417(regulation of translation);GO:0007283(spermatogenesis);GO:0008344(adult locomotory behavior);GO:0010494(cytoplasmic stress granule);GO:0010608(posttranscriptional regulation of gene expression);GO:00…	NA	K17943	NA	pumilio RNA binding family member 1 [Source:HGNC Symbol;Acc:HGNC:14957]	protein_coding	1.14995	20.3112	0.0566163	-4.14264	2.43485e-08	4.12196e-06	down
ENSG00000138593	SECISBP2L	GO:0001514(selenocysteine incorporation);GO:0003723(RNA binding);GO:0003730(mRNA 3'-UTR binding);GO:0005515(protein binding);GO:0035368(selenocysteine insertion sequence binding);GO:0043021(ribonucleoprotein complex binding);GO:1990904(ribonucleoprotein complex)	NA	NA	NA	SECIS binding protein 2 like [Source:HGNC Symbol;Acc:HGNC:28997]	protein_coding	0.283936	5.115	0.0555104	-4.1711	2.46854e-08	4.13964e-06	down
ENSG00000250021	ARPIN-AP3S2	GO:0006886(intracellular protein transport);GO:0015031(protein transport);GO:0016020(membrane);GO:0016192(vesicle-mediated transport);GO:0030117(membrane coat);GO:0043231(intracellular membrane-bounded organelle);GO:0051126(negative regulation of actin nucleation)	NA	NA	NA	ARPIN-AP3S2 readthrough [Source:HGNC Symbol;Acc:HGNC:38824]	protein_coding	0.693575	12.5544	0.0552458	-4.17799	2.49973e-08	4.15486e-06	down
ENSG00000111144	LTA4H	GO:0003723(RNA binding);GO:0004177(aminopeptidase activity);GO:0004301(epoxide hydrolase activity);GO:0004463(leukotriene-A4 hydrolase activity);GO:0005515(protein binding);GO:0005576(extracellular region);GO:0005634(nucleus);GO:0005654(nucleoplasm);GO:0005737(cytoplasm);GO:0005829(cytosol);GO:0006508(proteolysis);GO:0006691(leukotriene metabolic process);GO:0008233(peptidase activity);GO:0008237…	00590(Arachidonic acid metabolism)	K01254	EC:3.3.2.6	leukotriene A4 hydrolase [Source:HGNC Symbol;Acc:HGNC:6710]	protein_coding	1.15764	20.5964	0.056206	-4.15313	2.72342e-08	4.37575e-06	down
ENSG00000131408	NR1H2	GO:0000122(negative regulation of transcription by RNA polymerase II);GO:0000976(transcription regulatory region sequence-specific DNA binding);GO:0000977(RNA polymerase II regulatory region sequence-specific DNA binding);GO:0000978(RNA polymerase II proximal promoter sequence-specific DNA binding);GO:0000981(DNA-binding transcription factor activity, RNA polymerase II-specific);GO:0001228(DNA-bi…	04931(Insulin resistance)	K08535	NA	nuclear receptor subfamily 1 group H member 2 [Source:NCBI gene;Acc:7376]	protein_coding	0.556133	10.0909	0.0551122	-4.18149	2.72836e-08	4.37575e-06	down
ENSG00000155324	GRAMD2B	GO:0005515(protein binding);GO:0005881(cytoplasmic microtubule);GO:0016020(membrane);GO:0016021(integral component of membrane);GO:0042802(identical protein binding)	NA	NA	NA	GRAM domain containing 2B [Source:HGNC Symbol;Acc:HGNC:24911]	protein_coding	0.380451	6.89732	0.0551592	-4.18025	2.79416e-08	4.43118e-06	down
ENSG00000134779	TPGS2	GO:0005737(cytoplasm);GO:0005856(cytoskeleton);GO:0005874(microtubule);GO:0018095(protein polyglutamylation)	NA	K16605	NA	tubulin polyglutamylase complex subunit 2 [Source:HGNC Symbol;Acc:HGNC:24561]	protein_coding	1.69239	29.6753	0.0570303	-4.13213	2.83887e-08	4.47448e-06	down
ENSG00000101310	SEC23B	GO:0000139(Golgi membrane);GO:0005096(GTPase activator activity);GO:0005515(protein binding);GO:0005737(cytoplasm);GO:0005783(endoplasmic reticulum);GO:0005789(endoplasmic reticulum membrane);GO:0005829(cytosol);GO:0006886(intracellular protein transport);GO:0006888(endoplasmic reticulum to Golgi vesicle-mediated transport);GO:0008270(zinc ion binding);GO:0012505(endomembrane system);GO:0012507(E…	04141(Protein processing in endoplasmic reticulum)	K14006	NA	Sec23 homolog B, coat complex II component [Source:HGNC Symbol;Acc:HGNC:10702]	protein_coding	0.773051	13.4278	0.057571	-4.11851	3.15364e-08	4.85891e-06	down
ENSG00000275835	TUBGCP5	GO:0000226(microtubule cytoskeleton organization);GO:0000278(mitotic cell cycle);GO:0000922(spindle pole);GO:0000923(equatorial microtubule organizing center);GO:0000930(gamma-tubulin complex);GO:0005737(cytoplasm);GO:0005813(centrosome);GO:0005815(microtubule organizing center);GO:0005829(cytosol);GO:0005856(cytoskeleton);GO:0005874(microtubule);GO:0007020(microtubule nucleation);GO:0008017(micr…	NA	K16572	NA	tubulin gamma complex associated protein 5 [Source:HGNC Symbol;Acc:HGNC:18600]	protein_coding	0.359162	6.38825	0.0562223	-4.15271	3.22193e-08	4.9364e-06	down
ENSG00000099968	BCL2L13	GO:0005515(protein binding);GO:0005634(nucleus);GO:0005739(mitochondrion);GO:0006915(apoptotic process);GO:0006919(activation of cysteine-type endopeptidase activity involved in apoptotic process);GO:0008656(cysteine-type endopeptidase activator activity involved in apoptotic process);GO:0016020(membrane);GO:0016021(integral component of membrane);GO:0031966(mitochondrial membrane);GO:0042981(reg…	04137(Mitophagy - animal);05134(Legionellosis)	K15485	NA	BCL2 like 13 [Source:HGNC Symbol;Acc:HGNC:17164]	protein_coding	0.426991	7.57906	0.0563382	-4.14974	3.28327e-08	5.00243e-06	down
ENSG00000167601	AXL	GO:0000166(nucleotide binding);GO:0001618(virus receptor activity);GO:0001764(neuron migration);GO:0001779(natural killer cell differentiation);GO:0001786(phosphatidylserine binding);GO:0001818(negative regulation of cytokine production);GO:0001961(positive regulation of cytokine-mediated signaling pathway);GO:0001974(blood vessel remodeling);GO:0002376(immune system process);GO:0004672(protein k…	01521(EGFR tyrosine kinase inhibitor resistance)	NA	NA	AXL receptor tyrosine kinase [Source:HGNC Symbol;Acc:HGNC:905]	protein_coding	5.35625	89.7109	0.0597057	-4.06599	3.56475e-08	5.37161e-06	down
ENSG00000013306	SLC25A39	GO:0005739(mitochondrion);GO:0005743(mitochondrial inner membrane);GO:0006783(heme biosynthetic process);GO:0016020(membrane);GO:0016021(integral component of membrane);GO:0022857(transmembrane transporter activity);GO:0055085(transmembrane transport)	NA	K15119	NA	solute carrier family 25 member 39 [Source:HGNC Symbol;Acc:HGNC:24279]	protein_coding	1.12955	19.7034	0.0573276	-4.12463	3.66262e-08	5.48893e-06	down
ENSG00000177189	RPS6KA3	GO:0000166(nucleotide binding);GO:0000287(magnesium ion binding);GO:0001501(skeletal system development);GO:0002224(toll-like receptor signaling pathway);GO:0004672(protein kinase activity);GO:0004674(protein serine/threonine kinase activity);GO:0004711(ribosomal protein S6 kinase activity);GO:0005515(protein binding);GO:0005524(ATP binding);GO:0005634(nucleus);GO:0005654(nucleoplasm);GO:0005737(…	04010(MAPK signaling pathway);04114(Oocyte meiosis);04150(mTOR signaling pathway);04714(Thermogenesis);04720(Long-term potentiation);04722(Neurotrophin signaling pathway);04914(Progesterone-mediated oocyte maturation);04931(Insulin resistance)	K04373	EC:2.7.11.1	ribosomal protein S6 kinase A3 [Source:HGNC Symbol;Acc:HGNC:10432]	protein_coding	0.181755	3.142	0.0578469	-4.11162	3.91153e-08	5.79668e-06	down
ENSG00000011451	WIZ	GO:0000981(DNA-binding transcription factor activity, RNA polymerase II-specific);GO:0003676(nucleic acid binding);GO:0003700(DNA-binding transcription factor activity);GO:0005515(protein binding);GO:0005634(nucleus);GO:0005654(nucleoplasm);GO:0006355(regulation of transcription, DNA-templated);GO:0006357(regulation of transcription by RNA polymerase II);GO:0010571(positive regulation of nuclear …	NA	NA	NA	WIZ zinc finger [Source:HGNC Symbol;Acc:HGNC:30917]	protein_coding	0.133528	2.37395	0.0562471	-4.15208	3.93139e-08	5.79668e-06	down
ENSG00000179409	GEMIN4	GO:0000387(spliceosomal snRNP assembly);GO:0005515(protein binding);GO:0005634(nucleus);GO:0005654(nucleoplasm);GO:0005730(nucleolus);GO:0005737(cytoplasm);GO:0005829(cytosol);GO:0006364(rRNA processing);GO:0006397(mRNA processing);GO:0008380(RNA splicing);GO:0016020(membrane);GO:0016604(nuclear body);GO:0030532(small nuclear ribonucleoprotein complex);GO:0032797(SMN complex);GO:0034719(SMN-Sm pr…	03013(RNA transport)	K13132	NA	gem nuclear organelle associated protein 4 [Source:HGNC Symbol;Acc:HGNC:15717]	protein_coding	0.341657	5.84007	0.0585022	-4.09537	4.13372e-08	6.00369e-06	down
ENSG00000116237	ICMT	GO:0003880(protein C-terminal carboxyl O-methyltransferase activity);GO:0004671(protein C-terminal S-isoprenylcysteine carboxyl O-methyltransferase activity);GO:0005783(endoplasmic reticulum);GO:0005789(endoplasmic reticulum membrane);GO:0006464(cellular protein modification process);GO:0006481(C-terminal protein methylation);GO:0006612(protein targeting to membrane);GO:0008168(methyltransferase …	00900(Terpenoid backbone biosynthesis)	K00587	EC:2.1.1.100	isoprenylcysteine carboxyl methyltransferase [Source:HGNC Symbol;Acc:HGNC:5350]	nonsense_mediated_decay	0.811792	13.7764	0.0589262	-4.08495	4.13746e-08	6.00369e-06	down
ENSG00000143390	RFX5	GO:0000122(negative regulation of transcription by RNA polymerase II);GO:0000978(RNA polymerase II proximal promoter sequence-specific DNA binding);GO:0000981(DNA-binding transcription factor activity, RNA polymerase II-specific);GO:0001228(DNA-binding transcription activator activity, RNA polymerase II-specific);GO:0003677(DNA binding);GO:0003700(DNA-binding transcription factor activity);GO:000…	04612(Antigen processing and presentation);05152(Tuberculosis);05340(Primary immunodeficiency)	K08061	NA	regulatory factor X5 [Source:HGNC Symbol;Acc:HGNC:9986]	protein_coding	0.806229	13.6272	0.0591631	-4.07916	4.47451e-08	6.42479e-06	down
ENSG00000130703	OSBPL2	GO:0005515(protein binding);GO:0005546(phosphatidylinositol-4,5-bisphosphate binding);GO:0005811(lipid droplet);GO:0005829(cytosol);GO:0006699(bile acid biosynthetic process);GO:0006869(lipid transport);GO:0008289(lipid binding);GO:0008526(phosphatidylinositol transporter activity);GO:0015248(sterol transporter activity);GO:0015485(cholesterol binding);GO:0015914(phospholipid transport);GO:001602…	NA	K20174	NA	oxysterol binding protein like 2 [Source:HGNC Symbol;Acc:HGNC:15761]	protein_coding	0.341827	5.76112	0.0593334	-4.07501	5.04629e-08	7.09715e-06	down
ENSG00000111144	LTA4H	GO:0003723(RNA binding);GO:0004177(aminopeptidase activity);GO:0004301(epoxide hydrolase activity);GO:0004463(leukotriene-A4 hydrolase activity);GO:0005515(protein binding);GO:0005576(extracellular region);GO:0005634(nucleus);GO:0005654(nucleoplasm);GO:0005737(cytoplasm);GO:0005829(cytosol);GO:0006508(proteolysis);GO:0006691(leukotriene metabolic process);GO:0008233(peptidase activity);GO:0008237…	00590(Arachidonic acid metabolism)	K01254	EC:3.3.2.6	leukotriene A4 hydrolase [Source:HGNC Symbol;Acc:HGNC:6710]	retained_intron	0.867846	13.9622	0.0621567	-4.00795	5.64357e-08	7.77764e-06	down
ENSG00000101654	RNMT	GO:0001650(fibrillar center);GO:0003723(RNA binding);GO:0004482(mRNA (guanine-N7-)-methyltransferase activity);GO:0005515(protein binding);GO:0005634(nucleus);GO:0005654(nucleoplasm);GO:0005845(mRNA cap binding complex);GO:0006366(transcription by RNA polymerase II);GO:0006370(7-methylguanosine mRNA capping);GO:0006397(mRNA processing);GO:0008168(methyltransferase activity);GO:0016740(transferase…	03015(mRNA surveillance pathway)	K00565	EC:2.1.1.56	RNA guanine-7 methyltransferase [Source:HGNC Symbol;Acc:HGNC:10075]	protein_coding	0.775926	12.4582	0.0622823	-4.00503	5.75843e-08	7.89625e-06	down
ENSG00000107897	ACBD5	GO:0000062(fatty-acyl-CoA binding);GO:0003674(molecular_function);GO:0005634(nucleus);GO:0005654(nucleoplasm);GO:0005777(peroxisome);GO:0005778(peroxisomal membrane);GO:0006914(autophagy);GO:0008289(lipid binding);GO:0009062(fatty acid catabolic process);GO:0016020(membrane);GO:0016021(integral component of membrane);GO:0030242(autophagy of peroxisome)	NA	NA	NA	acyl-CoA binding domain containing 5 [Source:HGNC Symbol;Acc:HGNC:23338]	protein_coding	0.436932	7.1537	0.0610777	-4.03321	5.8698e-08	8.00892e-06	down
ENSG00000187514	PTMA	GO:0005515(protein binding);GO:0005634(nucleus);GO:0005654(nucleoplasm);GO:0005829(cytosol);GO:0006351(transcription, DNA-templated);GO:0033613(activating transcription factor binding);GO:0042393(histone binding);GO:0043066(negative regulation of apoptotic process);GO:0043486(histone exchange)	NA	NA	NA	prothymosin alpha [Source:HGNC Symbol;Acc:HGNC:9623]	retained_intron	10.836	171.903	0.0630357	-3.98769	6.21021e-08	8.43143e-06	down
ENSG00000205531	NAP1L4	GO:0003723(RNA binding);GO:0005515(protein binding);GO:0005634(nucleus);GO:0005737(cytoplasm);GO:0006334(nucleosome assembly);GO:0031491(nucleosome binding);GO:0051082(unfolded protein binding)	NA	K11282	NA	nucleosome assembly protein 1 like 4 [Source:HGNC Symbol;Acc:HGNC:7640]	protein_coding	0.771412	12.5951	0.0612471	-4.02922	6.49511e-08	8.73103e-06	down
ENSG00000104884	ERCC2	GO:0000019(regulation of mitotic recombination);GO:0000166(nucleotide binding);GO:0000439(transcription factor TFIIH core complex);GO:0000717(nucleotide-excision repair, DNA duplex unwinding);GO:0001666(response to hypoxia);GO:0001701(in utero embryonic development);GO:0003676(nucleic acid binding);GO:0003677(DNA binding);GO:0003684(damaged DNA binding);GO:0004003(ATP-dependent DNA helicase activ…	03022(Basal transcription factors);03420(Nucleotide excision repair)	K10844	EC:3.6.4.12	ERCC excision repair 2, TFIIH core complex helicase subunit [Source:HGNC Symbol;Acc:HGNC:3434]	protein_coding	0.444049	7.20095	0.0616654	-4.0194	6.52639e-08	8.73103e-06	down
ENSG00000147403	RPL10	GO:0000027(ribosomal large subunit assembly);GO:0000122(negative regulation of transcription by RNA polymerase II);GO:0000184(nuclear-transcribed mRNA catabolic process, nonsense-mediated decay);GO:0003723(RNA binding);GO:0003735(structural constituent of ribosome);GO:0005515(protein binding);GO:0005622(intracellular);GO:0005634(nucleus);GO:0005783(endoplasmic reticulum);GO:0005790(smooth endopla…	03010(Ribosome)	K02866	NA	ribosomal protein L10 [Source:HGNC Symbol;Acc:HGNC:10298]	protein_coding	7.32957	114.401	0.0640689	-3.96423	6.69875e-08	8.91812e-06	down
ENSG00000118257	NRP2	GO:0001525(angiogenesis);GO:0001755(neural crest cell migration);GO:0001764(neuron migration);GO:0001938(positive regulation of endothelial cell proliferation);GO:0002116(semaphorin receptor complex);GO:0003148(outflow tract septum morphogenesis);GO:0005021(vascular endothelial growth factor-activated receptor activity);GO:0005515(protein binding);GO:0005576(extracellular region);GO:0005886(plasm…	NA	K06819	NA	neuropilin 2 [Source:HGNC Symbol;Acc:HGNC:8005]	retained_intron	1.93307	30.8965	0.062566	-3.99848	7.18499e-08	9.51924e-06	down
ENSG00000177830	CHID1	GO:0002376(immune system process);GO:0002576(platelet degranulation);GO:0005515(protein binding);GO:0005576(extracellular region);GO:0005615(extracellular space);GO:0005634(nucleus);GO:0005764(lysosome);GO:0005770(late endosome);GO:0005802(trans-Golgi network);GO:0005975(carbohydrate metabolic process);GO:0008061(chitin binding);GO:0016020(membrane);GO:0043202(lysosomal lumen);GO:0045087(innate i…	NA	K17525	NA	chitinase domain containing 1 [Source:HGNC Symbol;Acc:HGNC:28474]	protein_coding	0.305019	4.97852	0.061267	-4.02875	7.35791e-08	9.70147e-06	down
ENSG00000100364	KIAA0930	GO:0003674(molecular_function);GO:0005575(cellular_component);GO:0008150(biological_process)	NA	NA	NA	KIAA0930 [Source:HGNC Symbol;Acc:HGNC:1314]	retained_intron	0.579555	9.30599	0.0622776	-4.00514	7.57269e-08	9.93689e-06	down
ENSG00000185722	ANKFY1	GO:0005515(protein binding);GO:0005737(cytoplasm);GO:0005765(lysosomal membrane);GO:0005768(endosome);GO:0005769(early endosome);GO:0005829(cytosol);GO:0006897(endocytosis);GO:0010008(endosome membrane);GO:0016020(membrane);GO:0016197(endosomal transport);GO:0017137(Rab GTPase binding);GO:0030904(retromer complex);GO:0034058(endosomal vesicle fusion);GO:0042147(retrograde transport, endosome to G…	NA	K20129	NA	ankyrin repeat and FYVE domain containing 1 [Source:HGNC Symbol;Acc:HGNC:20763]	protein_coding	0.387775	6.08595	0.0637164	-3.97219	8.3331e-08	1.08826e-05	down
ENSG00000198561	CTNND1	GO:0005102(signaling receptor binding);GO:0005515(protein binding);GO:0005634(nucleus);GO:0005737(cytoplasm);GO:0005829(cytosol);GO:0005886(plasma membrane);GO:0005911(cell-cell junction);GO:0005913(cell-cell adherens junction);GO:0005915(zonula adherens);GO:0007043(cell-cell junction assembly);GO:0007155(cell adhesion);GO:0007420(brain development);GO:0016020(membrane);GO:0016055(Wnt signaling p…	04015(Rap1 signaling pathway);04520(Adherens junction);04670(Leukocyte transendothelial migration)	NA	NA	catenin delta 1 [Source:HGNC Symbol;Acc:HGNC:2515]	protein_coding	0.764338	11.7433	0.0650872	-3.94148	8.62563e-08	1.11471e-05	down
ENSG00000101955	SRPX	GO:0001845(phagolysosome assembly);GO:0005201(extracellular matrix structural constituent);GO:0005515(protein binding);GO:0005776(autophagosome);GO:0005783(endoplasmic reticulum);GO:0006914(autophagy);GO:0007155(cell adhesion);GO:0009986(cell surface);GO:0016020(membrane);GO:0034976(response to endoplasmic reticulum stress);GO:0060244(negative regulation of cell proliferation involved in contact …	NA	NA	NA	sushi repeat containing protein X-linked [Source:HGNC Symbol;Acc:HGNC:11309]	protein_coding	1.1963	18.6332	0.0642024	-3.96123	8.94376e-08	1.13557e-05	down
ENSG00000177311	ZBTB38	GO:0000981(DNA-binding transcription factor activity, RNA polymerase II-specific);GO:0003676(nucleic acid binding);GO:0003677(DNA binding);GO:0003700(DNA-binding transcription factor activity);GO:0005515(protein binding);GO:0005634(nucleus);GO:0005654(nucleoplasm);GO:0005694(chromosome);GO:0006275(regulation of DNA replication);GO:0006355(regulation of transcription, DNA-templated);GO:0006974(cel…	NA	K10510	NA	zinc finger and BTB domain containing 38 [Source:HGNC Symbol;Acc:HGNC:26636]	protein_coding	0.238488	3.78507	0.0630076	-3.98833	1.0325e-07	1.29298e-05	down
ENSG00000196139	AKR1C3	GO:0001523(retinoid metabolic process);GO:0001758(retinal dehydrogenase activity);GO:0004032(alditol:NADP+ 1-oxidoreductase activity);GO:0004033(aldo-keto reductase (NADP) activity);GO:0004745(retinol dehydrogenase activity);GO:0005622(intracellular);GO:0005634(nucleus);GO:0005737(cytoplasm);GO:0005829(cytosol);GO:0006693(prostaglandin metabolic process);GO:0007186(G protein-coupled receptor sign…	00140(Steroid hormone biosynthesis);00590(Arachidonic acid metabolism);00790(Folate biosynthesis);04913(Ovarian steroidogenesis)	K04119	1.1.1.188;1.1.1.213;1.1.1.357;EC:1.1.1.51	aldo-keto reductase family 1 member C3 [Source:HGNC Symbol;Acc:HGNC:386]	protein_coding	4.03728	60.1761	0.0670911	-3.89773	1.11113e-07	1.37886e-05	down
ENSG00000100473	COCH	GO:0003429(growth plate cartilage chondrocyte morphogenesis);GO:0005515(protein binding);GO:0005518(collagen binding);GO:0005576(extracellular region);GO:0005615(extracellular space);GO:0007605(sensory perception of sound);GO:0008360(regulation of cell shape);GO:0031012(extracellular matrix);GO:0042742(defense response to bacterium);GO:0045089(positive regulation of innate immune response);GO:006…	NA	NA	NA	cochlin [Source:HGNC Symbol;Acc:HGNC:2180]	protein_coding	0.362667	5.68116	0.0638368	-3.96947	1.16822e-07	1.42393e-05	down
ENSG00000149187	CELF1	GO:0000381(regulation of alternative mRNA splicing, via spliceosome);GO:0000900(translation repressor activity, mRNA regulatory element binding);GO:0003676(nucleic acid binding);GO:0003723(RNA binding);GO:0003729(mRNA binding);GO:0005515(protein binding);GO:0005634(nucleus);GO:0005654(nucleoplasm);GO:0005737(cytoplasm);GO:0006376(mRNA splice site selection);GO:0006397(mRNA processing);GO:0007281(…	NA	K13207	NA	CUGBP Elav-like family member 1 [Source:HGNC Symbol;Acc:HGNC:2549]	protein_coding	0.498066	7.71302	0.0645747	-3.95289	1.17628e-07	1.42741e-05	down
ENSG00000184009	ACTG1	GO:0000166(nucleotide binding);GO:0001895(retina homeostasis);GO:0005200(structural constituent of cytoskeleton);GO:0005515(protein binding);GO:0005522(profilin binding);GO:0005524(ATP binding);GO:0005615(extracellular space);GO:0005634(nucleus);GO:0005737(cytoplasm);GO:0005829(cytosol);GO:0005856(cytoskeleton);GO:0005884(actin filament);GO:0005886(plasma membrane);GO:0005925(focal adhesion);GO:0…	04015(Rap1 signaling pathway);04145(Phagosome);04210(Apoptosis);04390(Hippo signaling pathway);04510(Focal adhesion);04520(Adherens junction);04530(Tight junction);04611(Platelet activation);04670(Leukocyte transendothelial migration);04714(Thermogenesis);04810(Regulation of actin cytoskeleton);04919(Thyroid hormone signaling pathway);04921(Oxytocin signaling pathway);05100(Bacterial invasion of …	NA	NA	actin gamma 1 [Source:HGNC Symbol;Acc:HGNC:144]	retained_intron	59.6373	868.5	0.068667	-3.86424	1.22016e-07	1.47414e-05	down
ENSG00000151849	CENPJ	GO:0000086(G2/M transition of mitotic cell cycle);GO:0003714(transcription corepressor activity);GO:0005515(protein binding);GO:0005634(nucleus);GO:0005654(nucleoplasm);GO:0005737(cytoplasm);GO:0005813(centrosome);GO:0005814(centriole);GO:0005815(microtubule organizing center);GO:0005829(cytosol);GO:0005856(cytoskeleton);GO:0005874(microtubule);GO:0005886(plasma membrane);GO:0007020(microtubule n…	NA	K11502	NA	centromere protein J [Source:HGNC Symbol;Acc:HGNC:17272]	protein_coding	0.243019	3.71294	0.0654519	-3.93342	1.23156e-07	1.48097e-05	down
ENSG00000165533	TTC8	GO:0001103(RNA polymerase II repressing transcription factor binding);GO:0001736(establishment of planar polarity);GO:0005515(protein binding);GO:0005737(cytoplasm);GO:0005813(centrosome);GO:0005815(microtubule organizing center);GO:0005829(cytosol);GO:0005856(cytoskeleton);GO:0005886(plasma membrane);GO:0005929(cilium);GO:0007411(axon guidance);GO:0007608(sensory perception of smell);GO:0015031(…	NA	K16781	NA	tetratricopeptide repeat domain 8 [Source:HGNC Symbol;Acc:HGNC:20087]	protein_coding	0.526629	8.08991	0.065097	-3.94127	1.25111e-07	1.49182e-05	down
ENSG00000108262	GIT1	GO:0005096(GTPase activator activity);GO:0005515(protein binding);GO:0005737(cytoplasm);GO:0005829(cytosol);GO:0005925(focal adhesion);GO:0008277(regulation of G protein-coupled receptor signaling pathway);GO:0016020(membrane);GO:0032465(regulation of cytokinesis);GO:0043547(positive regulation of GTPase activity);GO:0044305(calyx of Held);GO:0044877(protein-containing complex binding);GO:0046872…	04144(Endocytosis);04810(Regulation of actin cytoskeleton);05120(Epithelial cell signaling in Helicobacter pylori infection)	K05737	NA	GIT ArfGAP 1 [Source:HGNC Symbol;Acc:HGNC:4272]	protein_coding	1.44293	21.1772	0.0681357	-3.87544	1.25983e-07	1.49571e-05	down
ENSG00000075624	ACTB	GO:0000079(regulation of cyclin-dependent protein serine/threonine kinase activity);GO:0000166(nucleotide binding);GO:0000790(nuclear chromatin);GO:0000978(RNA polymerase II proximal promoter sequence-specific DNA binding);GO:0000980(RNA polymerase II distal enhancer sequence-specific DNA binding);GO:0001895(retina homeostasis);GO:0005200(structural constituent of cytoskeleton);GO:0005515(protein…	04015(Rap1 signaling pathway);04145(Phagosome);04210(Apoptosis);04390(Hippo signaling pathway);04510(Focal adhesion);04520(Adherens junction);04530(Tight junction);04611(Platelet activation);04670(Leukocyte transendothelial migration);04714(Thermogenesis);04810(Regulation of actin cytoskeleton);04919(Thyroid hormone signaling pathway);04921(Oxytocin signaling pathway);04971(Gastric acid secretion…	NA	NA	actin beta [Source:HGNC Symbol;Acc:HGNC:132]	protein_coding	14.128	204.362	0.0691322	-3.8545	1.30675e-07	1.51214e-05	down
ENSG00000072501	SMC1A	GO:0000070(mitotic sister chromatid segregation);GO:0000166(nucleotide binding);GO:0000775(chromosome, centromeric region);GO:0000776(kinetochore);GO:0000777(condensed chromosome kinetochore);GO:0000794(condensed nuclear chromosome);GO:0003682(chromatin binding);GO:0003723(RNA binding);GO:0005515(protein binding);GO:0005524(ATP binding);GO:0005634(nucleus);GO:0005654(nucleoplasm);GO:0005694(chrom…	04110(Cell cycle);04114(Oocyte meiosis)	K06636	NA	structural maintenance of chromosomes 1A [Source:HGNC Symbol;Acc:HGNC:11111]	protein_coding	0.26128	3.8524	0.0678226	-3.88209	1.32358e-07	1.51879e-05	down
ENSG00000064666	CNN2	GO:0001725(stress fiber);GO:0003779(actin binding);GO:0005515(protein binding);GO:0005516(calmodulin binding);GO:0005576(extracellular region);GO:0005856(cytoskeleton);GO:0005911(cell-cell junction);GO:0005925(focal adhesion);GO:0007010(cytoskeleton organization);GO:0010628(positive regulation of gene expression);GO:0016020(membrane);GO:0030097(hemopoiesis);GO:0030336(negative regulation of cell …	NA	NA	NA	calponin 2 [Source:HGNC Symbol;Acc:HGNC:2156]	protein_coding	0.627001	9.58604	0.0654077	-3.9344	1.37964e-07	1.56645e-05	down
ENSG00000105426	PTPRS	GO:0004721(phosphoprotein phosphatase activity);GO:0004725(protein tyrosine phosphatase activity);GO:0005515(protein binding);GO:0005886(plasma membrane);GO:0005887(integral component of plasma membrane);GO:0006470(protein dephosphorylation);GO:0007155(cell adhesion);GO:0008201(heparin binding);GO:0010977(negative regulation of neuron projection development);GO:0014069(postsynaptic density);GO:00…	NA	K06778	EC:3.1.3.48	protein tyrosine phosphatase, receptor type S [Source:HGNC Symbol;Acc:HGNC:9681]	protein_coding	0.148366	2.27687	0.0651623	-3.93982	1.38411e-07	1.56645e-05	down
ENSG00000115363	EVA1A	GO:0005764(lysosome);GO:0005765(lysosomal membrane);GO:0005783(endoplasmic reticulum);GO:0005788(endoplasmic reticulum lumen);GO:0005789(endoplasmic reticulum membrane);GO:0005886(plasma membrane);GO:0006914(autophagy);GO:0006915(apoptotic process);GO:0016020(membrane);GO:0016021(integral component of membrane);GO:0043231(intracellular membrane-bounded organelle);GO:0043687(post-translational pro…	NA	NA	NA	eva-1 homolog A, regulator of programmed cell death [Source:HGNC Symbol;Acc:HGNC:25816]	protein_coding	0.638041	9.50746	0.0671095	-3.89734	1.5284e-07	1.69702e-05	down
ENSG00000062822	POLD1	GO:0000109(nucleotide-excision repair complex);GO:0000166(nucleotide binding);GO:0000723(telomere maintenance);GO:0000731(DNA synthesis involved in DNA repair);GO:0000784(nuclear chromosome, telomeric region);GO:0003676(nucleic acid binding);GO:0003677(DNA binding);GO:0003682(chromatin binding);GO:0003684(damaged DNA binding);GO:0003887(DNA-directed DNA polymerase activity);GO:0004518(nuclease ac…	03030(DNA replication);03410(Base excision repair);03420(Nucleotide excision repair);03430(Mismatch repair);03440(Homologous recombination)	K02327	EC:2.7.7.7	DNA polymerase delta 1, catalytic subunit [Source:HGNC Symbol;Acc:HGNC:9175]	protein_coding	0.350071	5.17546	0.0676406	-3.88597	1.60219e-07	1.76466e-05	down
ENSG00000185651	UBE2L3	GO:0000151(ubiquitin ligase complex);GO:0000166(nucleotide binding);GO:0000209(protein polyubiquitination);GO:0003713(transcription coactivator activity);GO:0003723(RNA binding);GO:0004842(ubiquitin-protein transferase activity);GO:0005515(protein binding);GO:0005524(ATP binding);GO:0005634(nucleus);GO:0005654(nucleoplasm);GO:0005737(cytoplasm);GO:0005829(cytosol);GO:0006355(regulation of transcr…	04120(Ubiquitin mediated proteolysis);05012(Parkinson disease)	K04552	EC:2.3.2.23	ubiquitin conjugating enzyme E2 L3 [Source:HGNC Symbol;Acc:HGNC:12488]	retained_intron	0.395387	5.82384	0.0678911	-3.88063	1.61853e-07	1.77553e-05	down
ENSG00000114988	LMAN2L	GO:0000139(Golgi membrane);GO:0005537(mannose binding);GO:0005783(endoplasmic reticulum);GO:0005789(endoplasmic reticulum membrane);GO:0005793(endoplasmic reticulum-Golgi intermediate compartment);GO:0005794(Golgi apparatus);GO:0006457(protein folding);GO:0006888(endoplasmic reticulum to Golgi vesicle-mediated transport);GO:0007029(endoplasmic reticulum organization);GO:0007030(Golgi organization…	NA	K10083	NA	lectin, mannose binding 2 like [Source:HGNC Symbol;Acc:HGNC:19263]	protein_coding	0.842742	12.2039	0.069055	-3.85611	1.68834e-07	1.84473e-05	down
ENSG00000044115	CTNNA1	GO:0001541(ovarian follicle development);GO:0001669(acrosomal vesicle);GO:0003723(RNA binding);GO:0005198(structural molecule activity);GO:0005515(protein binding);GO:0005737(cytoplasm);GO:0005794(Golgi apparatus);GO:0005829(cytosol);GO:0005856(cytoskeleton);GO:0005886(plasma membrane);GO:0005911(cell-cell junction);GO:0005912(adherens junction);GO:0005913(cell-cell adherens junction);GO:0005915(…	04390(Hippo signaling pathway);04520(Adherens junction);04670(Leukocyte transendothelial migration);05100(Bacterial invasion of epithelial cells);05200(Pathways in cancer);05213(Endometrial cancer);05226(Gastric cancer);05412(Arrhythmogenic right ventricular cardiomyopathy (ARVC))	K05691	NA	catenin alpha 1 [Source:HGNC Symbol;Acc:HGNC:2509]	retained_intron	5.37659	75.1329	0.0715612	-3.80468	1.80663e-07	1.96614e-05	down
ENSG00000125459	MSTO1	GO:0000002(mitochondrial genome maintenance);GO:0000070(mitotic sister chromatid segregation);GO:0003674(molecular_function);GO:0005737(cytoplasm);GO:0005739(mitochondrion);GO:0005741(mitochondrial outer membrane);GO:0007005(mitochondrion organization);GO:0016020(membrane);GO:0048311(mitochondrion distribution);GO:0090307(mitotic spindle assembly)	NA	NA	NA	misato mitochondrial distribution and morphology regulator 1 [Source:HGNC Symbol;Acc:HGNC:29678]	processed_transcript	0.516506	7.50438	0.0688272	-3.86088	1.83695e-07	1.9834e-05	down
ENSG00000196642	RABL6	GO:0000166(nucleotide binding);GO:0005515(protein binding);GO:0005525(GTP binding);GO:0005634(nucleus);GO:0005737(cytoplasm);GO:0005813(centrosome);GO:0005829(cytosol)	NA	NA	NA	RAB, member RAS oncogene family like 6 [Source:HGNC Symbol;Acc:HGNC:24703]	nonsense_mediated_decay	1.02754	14.3989	0.0713624	-3.80869	2.0651e-07	2.16994e-05	down
ENSG00000071626	DAZAP1	GO:0001893(maternal placenta development);GO:0003676(nucleic acid binding);GO:0003723(RNA binding);GO:0003730(mRNA 3'-UTR binding);GO:0005515(protein binding);GO:0005634(nucleus);GO:0005654(nucleoplasm);GO:0005737(cytoplasm);GO:0005829(cytosol);GO:0007275(multicellular organism development);GO:0007283(spermatogenesis);GO:0008266(poly(U) RNA binding);GO:0008283(cell population proliferation);GO:00…	03015(mRNA surveillance pathway)	K14411	NA	DAZ associated protein 1 [Source:HGNC Symbol;Acc:HGNC:2683]	protein_coding	0.853939	12.0975	0.0705883	-3.82443	2.11426e-07	2.21311e-05	down
ENSG00000165891	E2F7	GO:0000122(negative regulation of transcription by RNA polymerase II);GO:0000977(RNA polymerase II regulatory region sequence-specific DNA binding);GO:0000978(RNA polymerase II proximal promoter sequence-specific DNA binding);GO:0000981(DNA-binding transcription factor activity, RNA polymerase II-specific);GO:0000987(proximal promoter sequence-specific DNA binding);GO:0001227(DNA-binding transcri…	NA	K09391	NA	E2F transcription factor 7 [Source:HGNC Symbol;Acc:HGNC:23820]	protein_coding	0.508619	7.04781	0.072167	-3.79252	2.29952e-07	2.3822e-05	down
ENSG00000166710	B2M	GO:0000139(Golgi membrane);GO:0001895(retina homeostasis);GO:0001916(positive regulation of T cell mediated cytotoxicity);GO:0002237(response to molecule of bacterial origin);GO:0002376(immune system process);GO:0002474(antigen processing and presentation of peptide antigen via MHC class I);GO:0002479(antigen processing and presentation of exogenous peptide antigen via MHC class I, TAP-dependent)…	04612(Antigen processing and presentation);05163(Human cytomegalovirus infection);05166(Human T-cell leukemia virus 1 infection);05168(Herpes simplex virus 1 infection);05169(Epstein-Barr virus infection);05170(Human immunodeficiency virus 1 infection)	NA	NA	beta-2-microglobulin [Source:HGNC Symbol;Acc:HGNC:914]	retained_intron	3.53177	48.0003	0.0735781	-3.76458	2.49973e-07	2.56761e-05	down
ENSG00000005884	ITGA3	GO:0001764(neuron migration);GO:0001968(fibronectin binding);GO:0002020(protease binding);GO:0005178(integrin binding);GO:0005515(protein binding);GO:0005518(collagen binding);GO:0005886(plasma membrane);GO:0005925(focal adhesion);GO:0007155(cell adhesion);GO:0007160(cell-matrix adhesion);GO:0007229(integrin-mediated signaling pathway);GO:0007507(heart development);GO:0007613(memory);GO:0008305(i…	04151(PI3K-Akt signaling pathway);04510(Focal adhesion);04512(ECM-receptor interaction);04640(Hematopoietic cell lineage);04810(Regulation of actin cytoskeleton);05165(Human papillomavirus infection);05200(Pathways in cancer);05222(Small cell lung cancer);05410(Hypertrophic cardiomyopathy (HCM));05412(Arrhythmogenic right ventricular cardiomyopathy (ARVC));05414(Dilated cardiomyopathy (DCM))	K06482	NA	integrin subunit alpha 3 [Source:HGNC Symbol;Acc:HGNC:6139]	retained_intron	5.44717	73.1337	0.0744823	-3.74696	2.51044e-07	2.56898e-05	down
ENSG00000119408	NEK6	GO:0000166(nucleotide binding);GO:0000287(magnesium ion binding);GO:0000922(spindle pole);GO:0001222(transcription corepressor binding);GO:0004672(protein kinase activity);GO:0004674(protein serine/threonine kinase activity);GO:0005515(protein binding);GO:0005524(ATP binding);GO:0005634(nucleus);GO:0005654(nucleoplasm);GO:0005737(cytoplasm);GO:0005813(centrosome);GO:0005815(microtubule organizing…	NA	K20875	EC:2.7.11.1	NIMA related kinase 6 [Source:HGNC Symbol;Acc:HGNC:7749]	protein_coding	0.332358	4.74056	0.0701094	-3.83425	2.61875e-07	2.65997e-05	down
ENSG00000137713	PPP2R1B	GO:0000159(protein phosphatase type 2A complex);GO:0004722(protein serine/threonine phosphatase activity);GO:0005515(protein binding);GO:0005737(cytoplasm);GO:0006470(protein dephosphorylation);GO:0019888(protein phosphatase regulator activity);GO:0043666(regulation of phosphoprotein phosphatase activity);GO:0045121(membrane raft);GO:0060561(apoptotic process involved in morphogenesis);GO:0070062…	03015(mRNA surveillance pathway);04071(Sphingolipid signaling pathway);04114(Oocyte meiosis);04151(PI3K-Akt signaling pathway);04152(AMPK signaling pathway);04261(Adrenergic signaling in cardiomyocytes);04350(TGF-beta signaling pathway);04390(Hippo signaling pathway);04530(Tight junction);04728(Dopaminergic synapse);04730(Long-term depression);05142(Chagas disease (American trypanosomiasis));0516…	NA	NA	protein phosphatase 2 scaffold subunit Abeta [Source:HGNC Symbol;Acc:HGNC:9303]	protein_coding	0.470814	6.69508	0.0703224	-3.82987	2.73478e-07	2.76106e-05	down
ENSG00000129351	ILF3	GO:0003677(DNA binding);GO:0003723(RNA binding);GO:0003725(double-stranded RNA binding);GO:0003727(single-stranded RNA binding);GO:0005515(protein binding);GO:0005576(extracellular region);GO:0005634(nucleus);GO:0005654(nucleoplasm);GO:0005730(nucleolus);GO:0005737(cytoplasm);GO:0005739(mitochondrion);GO:0006468(protein phosphorylation);GO:0016020(membrane);GO:0017091(AU-rich element binding);GO:…	NA	K13090	NA	interleukin enhancer binding factor 3 [Source:HGNC Symbol;Acc:HGNC:6038]	protein_coding	1.44895	19.4565	0.0744712	-3.74717	2.77089e-07	2.78357e-05	down
ENSG00000148634	HERC4	GO:0001650(fibrillar center);GO:0004842(ubiquitin-protein transferase activity);GO:0005737(cytoplasm);GO:0005829(cytosol);GO:0007283(spermatogenesis);GO:0016567(protein ubiquitination);GO:0016740(transferase activity);GO:0030154(cell differentiation)	04120(Ubiquitin mediated proteolysis)	K10615	EC:2.3.2.26	HECT and RLD domain containing E3 ubiquitin protein ligase 4 [Source:HGNC Symbol;Acc:HGNC:24521]	protein_coding	0.78376	10.5396	0.0743637	-3.74926	2.92094e-07	2.91298e-05	down
ENSG00000129667	RHBDF2	GO:0004252(serine-type endopeptidase activity);GO:0005783(endoplasmic reticulum);GO:0005789(endoplasmic reticulum membrane);GO:0005886(plasma membrane);GO:0006508(proteolysis);GO:0008233(peptidase activity);GO:0015031(protein transport);GO:0016020(membrane);GO:0016021(integral component of membrane);GO:0016787(hydrolase activity);GO:0019838(growth factor binding);GO:0042058(regulation of epiderma…	NA	NA	NA	rhomboid 5 homolog 2 [Source:HGNC Symbol;Acc:HGNC:20788]	protein_coding	0.578417	7.83322	0.0738415	-3.75942	3.10356e-07	3.07275e-05	down
ENSG00000162236	STX5	GO:0000139(Golgi membrane);GO:0000149(SNARE binding);GO:0005484(SNAP receptor activity);GO:0005515(protein binding);GO:0005783(endoplasmic reticulum);GO:0005789(endoplasmic reticulum membrane);GO:0005794(Golgi apparatus);GO:0005829(cytosol);GO:0006886(intracellular protein transport);GO:0006888(endoplasmic reticulum to Golgi vesicle-mediated transport);GO:0006906(vesicle fusion);GO:0012505(endome…	04130(SNARE interactions in vesicular transport)	K08490	NA	syntaxin 5 [Source:HGNC Symbol;Acc:HGNC:11440]	protein_coding	1.17202	15.7819	0.0742637	-3.7512	3.13863e-07	3.09629e-05	down
ENSG00000221978	CCNL2	GO:0000079(regulation of cyclin-dependent protein serine/threonine kinase activity);GO:0005515(protein binding);GO:0005634(nucleus);GO:0005654(nucleoplasm);GO:0006357(regulation of transcription by RNA polymerase II);GO:0016538(cyclin-dependent protein serine/threonine kinase regulator activity);GO:0016607(nuclear speck);GO:0043231(intracellular membrane-bounded organelle)	NA	NA	NA	cyclin L2 [Source:HGNC Symbol;Acc:HGNC:20570]	protein_coding	0.741891	10.2991	0.0720343	-3.79517	3.25426e-07	3.19885e-05	down
ENSG00000058668	ATP2B4	GO:0000166(nucleotide binding);GO:0003407(neural retina development);GO:0005388(calcium-transporting ATPase activity);GO:0005515(protein binding);GO:0005516(calmodulin binding);GO:0005524(ATP binding);GO:0005886(plasma membrane);GO:0005887(integral component of plasma membrane);GO:0005901(caveola);GO:0005929(cilium);GO:0006357(regulation of transcription by RNA polymerase II);GO:0006811(ion trans…	04020(Calcium signaling pathway);04022(cGMP-PKG signaling pathway);04024(cAMP signaling pathway);04261(Adrenergic signaling in cardiomyocytes);04925(Aldosterone synthesis and secretion);04970(Salivary secretion);04972(Pancreatic secretion)	NA	NA	ATPase plasma membrane Ca2+ transporting 4 [Source:HGNC Symbol;Acc:HGNC:817]	protein_coding	0.210023	2.80605	0.0748465	-3.73992	3.44943e-07	3.35207e-05	down
ENSG00000006530	AGK	GO:0000166(nucleotide binding);GO:0001727(lipid kinase activity);GO:0001729(ceramide kinase activity);GO:0003951(NAD+ kinase activity);GO:0004143(diacylglycerol kinase activity);GO:0005524(ATP binding);GO:0005739(mitochondrion);GO:0005741(mitochondrial outer membrane);GO:0005743(mitochondrial inner membrane);GO:0005758(mitochondrial intermembrane space);GO:0005829(cytosol);GO:0016020(membrane);GO…	00561(Glycerolipid metabolism)	K09881	EC:2.7.1.94	acylglycerol kinase [Source:HGNC Symbol;Acc:HGNC:21869]	protein_coding	0.643339	8.58102	0.0749723	-3.7375	3.45902e-07	3.35207e-05	down
ENSG00000131778	CHD1L	GO:0000166(nucleotide binding);GO:0000717(nucleotide-excision repair, DNA duplex unwinding);GO:0004003(ATP-dependent DNA helicase activity);GO:0004386(helicase activity);GO:0005515(protein binding);GO:0005524(ATP binding);GO:0005634(nucleus);GO:0005654(nucleoplasm);GO:0005829(cytosol);GO:0005886(plasma membrane);GO:0006281(DNA repair);GO:0006293(nucleotide-excision repair, preincision complex sta…	NA	K20092	EC:3.6.4.12	chromodomain helicase DNA binding protein 1 like [Source:HGNC Symbol;Acc:HGNC:1916]	protein_coding	0.310118	4.23048	0.0733056	-3.76993	3.882e-07	3.72251e-05	down
ENSG00000119041	GTF3C3	GO:0000127(transcription factor TFIIIC complex);GO:0000995(RNA polymerase III general transcription initiation factor activity);GO:0001004(RNA polymerase III transcription regulator recruiting activity);GO:0003677(DNA binding);GO:0005515(protein binding);GO:0005634(nucleus);GO:0005654(nucleoplasm);GO:0005730(nucleolus);GO:0006383(transcription by RNA polymerase III);GO:0016020(membrane);GO:001602…	NA	K15201	NA	general transcription factor IIIC subunit 3 [Source:HGNC Symbol;Acc:HGNC:4666]	nonsense_mediated_decay	0.463843	6.14896	0.0754343	-3.72864	3.91183e-07	3.73804e-05	down
ENSG00000000460	C1orf112	NA	NA	NA	NA	chromosome 1 open reading frame 112 [Source:HGNC Symbol;Acc:HGNC:25565]	protein_coding	0.33132	4.45856	0.074311	-3.75028	4.20533e-07	3.95159e-05	down
ENSG00000172915	NBEA	GO:0005515(protein binding);GO:0005737(cytoplasm);GO:0005802(trans-Golgi network);GO:0005829(cytosol);GO:0005886(plasma membrane);GO:0008104(protein localization);GO:0012505(endomembrane system);GO:0016020(membrane);GO:0019901(protein kinase binding)	NA	NA	NA	neurobeachin [Source:HGNC Symbol;Acc:HGNC:7648]	protein_coding	0.104173	1.38228	0.0753629	-3.73	4.22176e-07	3.95159e-05	down
ENSG00000171148	TADA3	GO:0000124(SAGA complex);GO:0000278(mitotic cell cycle);GO:0001932(regulation of protein phosphorylation);GO:0003713(transcription coactivator activity);GO:0004402(histone acetyltransferase activity);GO:0005515(protein binding);GO:0005622(intracellular);GO:0005634(nucleus);GO:0005654(nucleoplasm);GO:0005671(Ada2/Gcn5/Ada3 transcription activator complex);GO:0006357(regulation of transcription by …	05165(Human papillomavirus infection)	K11315	NA	transcriptional adaptor 3 [Source:HGNC Symbol;Acc:HGNC:19422]	protein_coding	0.338554	4.5779	0.073954	-3.75723	4.28695e-07	3.99896e-05	down
ENSG00000110514	MADD	GO:0000187(activation of MAPK activity);GO:0005085(guanyl-nucleotide exchange factor activity);GO:0005123(death receptor binding);GO:0005515(protein binding);GO:0005737(cytoplasm);GO:0005829(cytosol);GO:0005886(plasma membrane);GO:0006915(apoptotic process);GO:0007166(cell surface receptor signaling pathway);GO:0010803(regulation of tumor necrosis factor-mediated signaling pathway);GO:0016020(mem…	NA	NA	NA	MAP kinase activating death domain [Source:HGNC Symbol;Acc:HGNC:6766]	protein_coding	0.522266	6.71494	0.0777767	-3.68452	4.39318e-07	4.08417e-05	down
ENSG00000161904	LEMD2	GO:0000785(chromatin);GO:0005515(protein binding);GO:0005634(nucleus);GO:0005635(nuclear envelope);GO:0005637(nuclear inner membrane);GO:0005639(integral component of nuclear inner membrane);GO:0005783(endoplasmic reticulum);GO:0006998(nuclear envelope organization);GO:0016020(membrane);GO:0016021(integral component of membrane);GO:0022008(neurogenesis);GO:0030514(negative regulation of BMP signa…	NA	NA	NA	LEM domain containing 2 [Source:HGNC Symbol;Acc:HGNC:21244]	retained_intron	0.381839	4.87672	0.0782983	-3.67488	5.11089e-07	4.67221e-05	down
ENSG00000139990	DCAF5	GO:0005515(protein binding);GO:0005654(nucleoplasm);GO:0016567(protein ubiquitination);GO:0043687(post-translational protein modification);GO:0080008(Cul4-RING E3 ubiquitin ligase complex)	NA	K11800	NA	DDB1 and CUL4 associated factor 5 [Source:HGNC Symbol;Acc:HGNC:20224]	protein_coding	0.284923	3.62798	0.0785349	-3.67052	5.44304e-07	4.95931e-05	down
ENSG00000055917	PUM2	GO:0003723(RNA binding);GO:0003730(mRNA 3'-UTR binding);GO:0005515(protein binding);GO:0005737(cytoplasm);GO:0005829(cytosol);GO:0006417(regulation of translation);GO:0010494(cytoplasmic stress granule);GO:0010608(posttranscriptional regulation of gene expression);GO:0031965(nuclear membrane);GO:0034063(stress granule assembly);GO:0035196(production of miRNAs involved in gene silencing by miRNA);…	NA	K17943	NA	pumilio RNA binding family member 2 [Source:HGNC Symbol;Acc:HGNC:14958]	protein_coding	0.949402	11.6771	0.0813043	-3.62052	5.77985e-07	5.23143e-05	down
ENSG00000086504	MRPL28	GO:0003723(RNA binding);GO:0003735(structural constituent of ribosome);GO:0005515(protein binding);GO:0005739(mitochondrion);GO:0005743(mitochondrial inner membrane);GO:0005761(mitochondrial ribosome);GO:0005762(mitochondrial large ribosomal subunit);GO:0005829(cytosol);GO:0005840(ribosome);GO:0006412(translation);GO:0070125(mitochondrial translational elongation);GO:0070126(mitochondrial transla…	03010(Ribosome)	K02902	NA	mitochondrial ribosomal protein L28 [Source:HGNC Symbol;Acc:HGNC:14484]	protein_coding	0.497223	6.44127	0.0771933	-3.69538	5.82129e-07	5.25161e-05	down
ENSG00000241878	PISD	GO:0004609(phosphatidylserine decarboxylase activity);GO:0005634(nucleus);GO:0005739(mitochondrion);GO:0005743(mitochondrial inner membrane);GO:0006629(lipid metabolic process);GO:0006646(phosphatidylethanolamine biosynthetic process);GO:0008654(phospholipid biosynthetic process);GO:0016020(membrane);GO:0016021(integral component of membrane);GO:0016540(protein autoprocessing);GO:0016829(lyase ac…	00564(Glycerophospholipid metabolism)	K01613	EC:4.1.1.65	phosphatidylserine decarboxylase [Source:HGNC Symbol;Acc:HGNC:8999]	protein_coding	0.546495	7.01348	0.0779207	-3.68185	6.00343e-07	5.38052e-05	down
ENSG00000165195	PIGA	GO:0000506(glycosylphosphatidylinositol-N-acetylglucosaminyltransferase (GPI-GnT) complex);GO:0005515(protein binding);GO:0005783(endoplasmic reticulum);GO:0005789(endoplasmic reticulum membrane);GO:0006506(GPI anchor biosynthetic process);GO:0008194(UDP-glycosyltransferase activity);GO:0009893(positive regulation of metabolic process);GO:0016020(membrane);GO:0016021(integral component of membran…	00563(Glycosylphosphatidylinositol (GPI)-anchor biosynthesis)	K03857	EC:2.4.1.198	phosphatidylinositol glycan anchor biosynthesis class A [Source:HGNC Symbol;Acc:HGNC:8957]	retained_intron	0.237529	3.07653	0.0772068	-3.69513	6.07938e-07	5.43084e-05	down
ENSG00000104529	EEF1D	GO:0001650(fibrillar center);GO:0003677(DNA binding);GO:0003746(translation elongation factor activity);GO:0005515(protein binding);GO:0005634(nucleus);GO:0005737(cytoplasm);GO:0005783(endoplasmic reticulum);GO:0005829(cytosol);GO:0005853(eukaryotic translation elongation factor 1 complex);GO:0006412(translation);GO:0006414(translational elongation);GO:0008135(translation factor activity, RNA bin…	NA	K15410	NA	eukaryotic translation elongation factor 1 delta [Source:HGNC Symbol;Acc:HGNC:3211]	protein_coding	1.17247	15.0688	0.0778076	-3.68395	6.1103e-07	5.44074e-05	down
ENSG00000015479	MATR3	GO:0002218(activation of innate immune response);GO:0002376(immune system process);GO:0003170(heart valve development);GO:0003281(ventricular septum development);GO:0003676(nucleic acid binding);GO:0003723(RNA binding);GO:0005198(structural molecule activity);GO:0005515(protein binding);GO:0005634(nucleus);GO:0005637(nuclear inner membrane);GO:0008270(zinc ion binding);GO:0010608(posttranscriptio…	NA	K13213	NA	matrin 3 [Source:HGNC Symbol;Acc:HGNC:6912]	retained_intron	0.477551	5.84512	0.0817007	-3.61351	6.52508e-07	5.75403e-05	down
ENSG00000146872	TLK2	GO:0000166(nucleotide binding);GO:0001672(regulation of chromatin assembly or disassembly);GO:0004672(protein kinase activity);GO:0004674(protein serine/threonine kinase activity);GO:0005515(protein binding);GO:0005524(ATP binding);GO:0005634(nucleus);GO:0005737(cytoplasm);GO:0005856(cytoskeleton);GO:0005882(intermediate filament);GO:0006325(chromatin organization);GO:0006468(protein phosphorylat…	NA	K08864	EC:2.7.11.1	tousled like kinase 2 [Source:HGNC Symbol;Acc:HGNC:11842]	protein_coding	0.733623	9.02051	0.0813284	-3.6201	6.59285e-07	5.77664e-05	down
ENSG00000149428	HYOU1	GO:0000166(nucleotide binding);GO:0002931(response to ischemia);GO:0005515(protein binding);GO:0005524(ATP binding);GO:0005576(extracellular region);GO:0005783(endoplasmic reticulum);GO:0005788(endoplasmic reticulum lumen);GO:0005790(smooth endoplasmic reticulum);GO:0005925(focal adhesion);GO:0006888(endoplasmic reticulum to Golgi vesicle-mediated transport);GO:0006898(receptor-mediated endocytos…	04141(Protein processing in endoplasmic reticulum)	K09486	NA	hypoxia up-regulated 1 [Source:HGNC Symbol;Acc:HGNC:16931]	protein_coding	0.257623	3.23889	0.0795405	-3.65217	7.0372e-07	6.10744e-05	down
ENSG00000108468	CBX1	GO:0000775(chromosome, centromeric region);GO:0000784(nuclear chromosome, telomeric region);GO:0000785(chromatin);GO:0001939(female pronucleus);GO:0001940(male pronucleus);GO:0003682(chromatin binding);GO:0005515(protein binding);GO:0005634(nucleus);GO:0005654(nucleoplasm);GO:0005720(nuclear heterochromatin);GO:0005721(pericentric heterochromatin);GO:0005819(spindle);GO:0006974(cellular response …	NA	K11585	NA	chromobox 1 [Source:HGNC Symbol;Acc:HGNC:1551]	protein_coding	1.24927	14.9967	0.0833027	-3.58549	7.90025e-07	6.74967e-05	down
ENSG00000178761	FAM219B	NA	NA	NA	NA	family with sequence similarity 219 member B [Source:HGNC Symbol;Acc:HGNC:24695]	retained_intron	0.412668	4.97559	0.0829385	-3.59181	8.26666e-07	6.99732e-05	down
ENSG00000101266	CSNK2A1	GO:0000166(nucleotide binding);GO:0004672(protein kinase activity);GO:0004674(protein serine/threonine kinase activity);GO:0005515(protein binding);GO:0005524(ATP binding);GO:0005634(nucleus);GO:0005654(nucleoplasm);GO:0005829(cytosol);GO:0005886(plasma membrane);GO:0005956(protein kinase CK2 complex);GO:0006457(protein folding);GO:0006468(protein phosphorylation);GO:0006656(phosphatidylcholine b…	03008(Ribosome biogenesis in eukaryotes);04064(NF-kappa B signaling pathway);04137(Mitophagy - animal);04310(Wnt signaling pathway);04520(Adherens junction);05162(Measles)	K03097	EC:2.7.11.1	casein kinase 2 alpha 1 [Source:HGNC Symbol;Acc:HGNC:2457]	retained_intron	1.93655	22.8936	0.0845891	-3.56338	8.33505e-07	7.0335e-05	down
ENSG00000146731	CCT6A	GO:0000166(nucleotide binding);GO:0003723(RNA binding);GO:0005515(protein binding);GO:0005524(ATP binding);GO:0005737(cytoplasm);GO:0005829(cytosol);GO:0005832(chaperonin-containing T-complex);GO:0005874(microtubule);GO:0006457(protein folding);GO:0032212(positive regulation of telomere maintenance via telomerase);GO:0050821(protein stabilization);GO:0051082(unfolded protein binding);GO:0070062(e…	NA	NA	NA	chaperonin containing TCP1 subunit 6A [Source:HGNC Symbol;Acc:HGNC:1620]	protein_coding	0.573383	6.85982	0.0835857	-3.5806	9.92352e-07	8.22213e-05	down
ENSG00000044115	CTNNA1	GO:0001541(ovarian follicle development);GO:0001669(acrosomal vesicle);GO:0003723(RNA binding);GO:0005198(structural molecule activity);GO:0005515(protein binding);GO:0005737(cytoplasm);GO:0005794(Golgi apparatus);GO:0005829(cytosol);GO:0005856(cytoskeleton);GO:0005886(plasma membrane);GO:0005911(cell-cell junction);GO:0005912(adherens junction);GO:0005913(cell-cell adherens junction);GO:0005915(…	04390(Hippo signaling pathway);04520(Adherens junction);04670(Leukocyte transendothelial migration);05100(Bacterial invasion of epithelial cells);05200(Pathways in cancer);05213(Endometrial cancer);05226(Gastric cancer);05412(Arrhythmogenic right ventricular cardiomyopathy (ARVC))	K05691	NA	catenin alpha 1 [Source:HGNC Symbol;Acc:HGNC:2509]	retained_intron	4.27705	49.6625	0.0861223	-3.53747	1.03067e-06	8.48832e-05	down
ENSG00000131143	COX4I1	GO:0004129(cytochrome-c oxidase activity);GO:0005515(protein binding);GO:0005634(nucleus);GO:0005739(mitochondrion);GO:0005743(mitochondrial inner membrane);GO:0005751(mitochondrial respiratory chain complex IV);GO:0006091(generation of precursor metabolites and energy);GO:0006123(mitochondrial electron transport, cytochrome c to oxygen);GO:0007584(response to nutrient);GO:0016020(membrane);GO:00…	00190(Oxidative phosphorylation);04260(Cardiac muscle contraction);04714(Thermogenesis);04932(Non-alcoholic fatty liver disease (NAFLD));05010(Alzheimer disease);05012(Parkinson disease);05016(Huntington disease)	NA	NA	cytochrome c oxidase subunit 4I1 [Source:HGNC Symbol;Acc:HGNC:2265]	protein_coding	4.48927	52.6646	0.0852426	-3.55228	1.04622e-06	8.53507e-05	down
ENSG00000117411	B4GALT2	GO:0000139(Golgi membrane);GO:0003831(beta-N-acetylglucosaminylglycopeptide beta-1,4-galactosyltransferase activity);GO:0003945(N-acetyllactosamine synthase activity);GO:0004461(lactose synthase activity);GO:0005654(nucleoplasm);GO:0005794(Golgi apparatus);GO:0005975(carbohydrate metabolic process);GO:0006486(protein glycosylation);GO:0007420(brain development);GO:0007613(memory);GO:0007626(locom…	00052(Galactose metabolism);00510(N-Glycan biosynthesis);00514(Other types of O-glycan biosynthesis);00515(Mannose type O-glycan biosynthesis);00533(Glycosaminoglycan biosynthesis - keratan sulfate);00601(Glycosphingolipid biosynthesis - lacto and neolacto series)	K07967	2.4.1.-;2.4.1.38;2.4.1.90;EC:2.4.1.22	beta-1,4-galactosyltransferase 2 [Source:HGNC Symbol;Acc:HGNC:925]	protein_coding	1.43024	16.6164	0.0860741	-3.53828	1.04828e-06	8.53507e-05	down
ENSG00000152234	ATP5F1A	GO:0000166(nucleotide binding);GO:0000275(mitochondrial proton-transporting ATP synthase complex, catalytic core F(1));GO:0001937(negative regulation of endothelial cell proliferation);GO:0003723(RNA binding);GO:0005515(protein binding);GO:0005524(ATP binding);GO:0005739(mitochondrion);GO:0005743(mitochondrial inner membrane);GO:0005753(mitochondrial proton-transporting ATP synthase complex);GO:0…	00190(Oxidative phosphorylation);04714(Thermogenesis);05010(Alzheimer disease);05012(Parkinson disease);05016(Huntington disease)	NA	NA	ATP synthase F1 subunit alpha [Source:HGNC Symbol;Acc:HGNC:823]	retained_intron	1.10128	13.1441	0.0837849	-3.57717	1.10734e-06	8.95833e-05	down
ENSG00000205531	NAP1L4	GO:0003723(RNA binding);GO:0005515(protein binding);GO:0005634(nucleus);GO:0005737(cytoplasm);GO:0006334(nucleosome assembly);GO:0031491(nucleosome binding);GO:0051082(unfolded protein binding)	NA	K11282	NA	nucleosome assembly protein 1 like 4 [Source:HGNC Symbol;Acc:HGNC:7640]	retained_intron	2.67275	31.3849	0.0851604	-3.55367	1.11924e-06	9.02803e-05	down
ENSG00000177106	EPS8L2	GO:0003779(actin binding);GO:0005089(Rho guanyl-nucleotide exchange factor activity);GO:0005515(protein binding);GO:0005737(cytoplasm);GO:0005829(cytosol);GO:0005886(plasma membrane);GO:0007266(Rho protein signal transduction);GO:0007605(sensory perception of sound);GO:0030676(Rac guanyl-nucleotide exchange factor activity);GO:0031982(vesicle);GO:0032420(stereocilium);GO:0032421(stereocilium bund…	NA	K17277	NA	EPS8 like 2 [Source:HGNC Symbol;Acc:HGNC:21296]	nonsense_mediated_decay	0.613049	6.98697	0.0877418	-3.51059	1.34189e-06	0.000106362	down
ENSG00000033170	FUT8	GO:0000139(Golgi membrane);GO:0001701(in utero embryonic development);GO:0005515(protein binding);GO:0005794(Golgi apparatus);GO:0005829(cytosol);GO:0006486(protein glycosylation);GO:0006487(protein N-linked glycosylation);GO:0006491(N-glycan processing);GO:0007179(transforming growth factor beta receptor signaling pathway);GO:0007229(integrin-mediated signaling pathway);GO:0007585(respiratory ga…	00510(N-Glycan biosynthesis);00533(Glycosaminoglycan biosynthesis - keratan sulfate);05202(Transcriptional misregulation in cancer)	K00717	EC:2.4.1.68	fucosyltransferase 8 [Source:HGNC Symbol;Acc:HGNC:4019]	protein_coding	1.16301	12.9055	0.0901172	-3.47205	1.39757e-06	0.000110011	down
ENSG00000196235	SUPT5H	GO:0000122(negative regulation of transcription by RNA polymerase II);GO:0003682(chromatin binding);GO:0003723(RNA binding);GO:0003729(mRNA binding);GO:0005515(protein binding);GO:0005634(nucleus);GO:0005654(nucleoplasm);GO:0006355(regulation of transcription, DNA-templated);GO:0006357(regulation of transcription by RNA polymerase II);GO:0006366(transcription by RNA polymerase II);GO:0006368(tran…	NA	K15172	NA	SPT5 homolog, DSIF elongation factor subunit [Source:HGNC Symbol;Acc:HGNC:11469]	retained_intron	0.704863	7.89649	0.0892628	-3.4858	1.41866e-06	0.000110846	down
ENSG00000009307	CSDE1	GO:0003676(nucleic acid binding);GO:0003723(RNA binding);GO:0005515(protein binding);GO:0005737(cytoplasm);GO:0005794(Golgi apparatus);GO:0005829(cytosol);GO:0005886(plasma membrane);GO:0008584(male gonad development);GO:0070937(CRD-mediated mRNA stability complex);GO:0070966(nuclear-transcribed mRNA catabolic process, no-go decay)	NA	NA	NA	cold shock domain containing E1 [Source:HGNC Symbol;Acc:HGNC:29905]	protein_coding	1.11262	12.4305	0.0895074	-3.48185	1.46633e-06	0.000114244	down
ENSG00000174371	EXO1	GO:0002376(immune system process);GO:0002455(humoral immune response mediated by circulating immunoglobulin);GO:0003677(DNA binding);GO:0003682(chromatin binding);GO:0003824(catalytic activity);GO:0004518(nuclease activity);GO:0004519(endonuclease activity);GO:0004523(RNA-DNA hybrid ribonuclease activity);GO:0004527(exonuclease activity);GO:0005515(protein binding);GO:0005634(nucleus);GO:0005654(…	03430(Mismatch repair)	K10746	EC:3.1.-.-	exonuclease 1 [Source:HGNC Symbol;Acc:HGNC:3511]	protein_coding	0.723137	8.09598	0.0893205	-3.48486	1.48577e-06	0.000115431	down
ENSG00000144118	RALB	GO:0000166(nucleotide binding);GO:0001928(regulation of exocyst assembly);GO:0001934(positive regulation of protein phosphorylation);GO:0003924(GTPase activity);GO:0005515(protein binding);GO:0005525(GTP binding);GO:0005886(plasma membrane);GO:0006915(apoptotic process);GO:0007049(cell cycle);GO:0007165(signal transduction);GO:0007265(Ras protein signal transduction);GO:0009267(cellular response …	04014(Ras signaling pathway);04015(Rap1 signaling pathway);04072(Phospholipase D signaling pathway);05200(Pathways in cancer);05210(Colorectal cancer);05212(Pancreatic cancer)	K07835	NA	RAS like proto-oncogene B [Source:HGNC Symbol;Acc:HGNC:9840]	protein_coding	0.677944	7.8597	0.0862557	-3.53524	1.50592e-06	0.000116338	down
ENSG00000003989	SLC7A2	GO:0000064(L-ornithine transmembrane transporter activity);GO:0002537(nitric oxide production involved in inflammatory response);GO:0005886(plasma membrane);GO:0005887(integral component of plasma membrane);GO:0006520(cellular amino acid metabolic process);GO:0006809(nitric oxide biosynthetic process);GO:0006865(amino acid transport);GO:0015171(amino acid transmembrane transporter activity);GO:00…	NA	K13864	NA	solute carrier family 7 member 2 [Source:HGNC Symbol;Acc:HGNC:11060]	protein_coding	0.436789	5.03522	0.0867468	-3.52705	1.52781e-06	0.000117697	down
ENSG00000076928	ARHGEF1	GO:0001664(G protein-coupled receptor binding);GO:0003723(RNA binding);GO:0005085(guanyl-nucleotide exchange factor activity);GO:0005089(Rho guanyl-nucleotide exchange factor activity);GO:0005096(GTPase activator activity);GO:0005515(protein binding);GO:0005737(cytoplasm);GO:0005829(cytosol);GO:0005886(plasma membrane);GO:0007186(G protein-coupled receptor signaling pathway);GO:0007266(Rho protei…	04270(Vascular smooth muscle contraction);04611(Platelet activation);04810(Regulation of actin cytoskeleton);04928(Parathyroid hormone synthesis, secretion and action);05163(Human cytomegalovirus infection);05200(Pathways in cancer);05205(Proteoglycans in cancer)	K12330	NA	Rho guanine nucleotide exchange factor 1 [Source:HGNC Symbol;Acc:HGNC:681]	protein_coding	1.03289	11.4036	0.0905756	-3.46473	1.58291e-06	0.00012126	down
ENSG00000081923	ATP8B1	GO:0000166(nucleotide binding);GO:0000287(magnesium ion binding);GO:0004012(phospholipid-translocating ATPase activity);GO:0005319(lipid transporter activity);GO:0005515(protein binding);GO:0005524(ATP binding);GO:0005783(endoplasmic reticulum);GO:0005794(Golgi apparatus);GO:0005886(plasma membrane);GO:0005887(integral component of plasma membrane);GO:0006855(drug transmembrane transport);GO:0006…	NA	K01530	EC:7.6.2.1	ATPase phospholipid transporting 8B1 [Source:HGNC Symbol;Acc:HGNC:3706]	protein_coding	0.648701	7.11986	0.0911115	-3.45622	1.6319e-06	0.000124665	down
ENSG00000138363	ATIC	GO:0003360(brainstem development);GO:0003824(catalytic activity);GO:0003937(IMP cyclohydrolase activity);GO:0004643(phosphoribosylaminoimidazolecarboxamide formyltransferase activity);GO:0005829(cytosol);GO:0005886(plasma membrane);GO:0006139(nucleobase-containing compound metabolic process);GO:0006164(purine nucleotide biosynthetic process);GO:0006189('de novo' IMP biosynthetic process);GO:00081…	00230(Purine metabolism);00670(One carbon pool by folate);01523(Antifolate resistance)	NA	NA	5-aminoimidazole-4-carboxamide ribonucleotide formyltransferase/IMP cyclohydrolase [Source:HGNC Symbol;Acc:HGNC:794]	nonsense_mediated_decay	1.32028	14.5325	0.0908503	-3.46036	1.66588e-06	0.000126908	down
ENSG00000112062	MAPK14	GO:0000077(DNA damage checkpoint);GO:0000165(MAPK cascade);GO:0000166(nucleotide binding);GO:0000187(activation of MAPK activity);GO:0000902(cell morphogenesis);GO:0000922(spindle pole);GO:0001502(cartilage condensation);GO:0001525(angiogenesis);GO:0001890(placenta development);GO:0002062(chondrocyte differentiation);GO:0002741(positive regulation of cytokine secretion involved in immune response…	01522(Endocrine resistance);04010(MAPK signaling pathway);04015(Rap1 signaling pathway);04068(FoxO signaling pathway);04071(Sphingolipid signaling pathway);04218(Cellular senescence);04261(Adrenergic signaling in cardiomyocytes);04370(VEGF signaling pathway);04380(Osteoclast differentiation);04550(Signaling pathways regulating pluripotency of stem cells);04611(Platelet activation);04620(Toll-like…	NA	NA	mitogen-activated protein kinase 14 [Source:HGNC Symbol;Acc:HGNC:6876]	protein_coding	0.898154	10.138	0.0885925	-3.49667	1.87489e-06	0.00014023	down
ENSG00000073921	PICALM	GO:0000149(SNARE binding);GO:0001540(amyloid-beta binding);GO:0005515(protein binding);GO:0005543(phospholipid binding);GO:0005545(1-phosphatidylinositol binding);GO:0005546(phosphatidylinositol-4,5-bisphosphate binding);GO:0005634(nucleus);GO:0005769(early endosome);GO:0005794(Golgi apparatus);GO:0005829(cytosol);GO:0005886(plasma membrane);GO:0005905(clathrin-coated pit);GO:0006897(endocytosis)…	NA	K20044	NA	phosphatidylinositol binding clathrin assembly protein [Source:HGNC Symbol;Acc:HGNC:15514]	protein_coding	1.07062	11.5335	0.092827	-3.42931	1.87655e-06	0.00014023	down
ENSG00000164347	GFM2	GO:0000166(nucleotide binding);GO:0003746(translation elongation factor activity);GO:0003924(GTPase activity);GO:0005515(protein binding);GO:0005525(GTP binding);GO:0005739(mitochondrion);GO:0005759(mitochondrial matrix);GO:0006412(translation);GO:0006414(translational elongation);GO:0032543(mitochondrial translation);GO:0032790(ribosome disassembly);GO:0070126(mitochondrial translational termina…	NA	K02355	NA	G elongation factor mitochondrial 2 [Source:HGNC Symbol;Acc:HGNC:29682]	protein_coding	0.572312	6.31267	0.0906608	-3.46338	1.90466e-06	0.000141559	down
ENSG00000001497	LAS1L	GO:0000460(maturation of 5.8S rRNA);GO:0000470(maturation of LSU-rRNA);GO:0003723(RNA binding);GO:0005634(nucleus);GO:0005654(nucleoplasm);GO:0005730(nucleolus);GO:0005737(cytoplasm);GO:0006364(rRNA processing);GO:0016020(membrane);GO:0030687(preribosome, large subunit precursor);GO:0071339(MLL1 complex)	NA	K16912	NA	LAS1 like, ribosome biogenesis factor [Source:HGNC Symbol;Acc:HGNC:25726]	protein_coding	3.58244	38.0075	0.0942561	-3.40727	2.00969e-06	0.000148161	down
ENSG00000160633	SAFB	GO:0000978(RNA polymerase II proximal promoter sequence-specific DNA binding);GO:0003676(nucleic acid binding);GO:0003677(DNA binding);GO:0003682(chromatin binding);GO:0003690(double-stranded DNA binding);GO:0003723(RNA binding);GO:0005515(protein binding);GO:0005634(nucleus);GO:0005654(nucleoplasm);GO:0006325(chromatin organization);GO:0006355(regulation of transcription, DNA-templated);GO:00063…	NA	NA	NA	scaffold attachment factor B [Source:HGNC Symbol;Acc:HGNC:10520]	protein_coding	1.64628	17.5345	0.0938877	-3.41292	2.01839e-06	0.000148403	down
ENSG00000050748	MAPK9	GO:0000165(MAPK cascade);GO:0000166(nucleotide binding);GO:0004672(protein kinase activity);GO:0004674(protein serine/threonine kinase activity);GO:0004705(JUN kinase activity);GO:0004707(MAP kinase activity);GO:0004712(protein serine/threonine/tyrosine kinase activity);GO:0005515(protein binding);GO:0005524(ATP binding);GO:0005634(nucleus);GO:0005654(nucleoplasm);GO:0005737(cytoplasm);GO:0005739…	01522(Endocrine resistance);04010(MAPK signaling pathway);04012(ErbB signaling pathway);04014(Ras signaling pathway);04024(cAMP signaling pathway);04068(FoxO signaling pathway);04071(Sphingolipid signaling pathway);04137(Mitophagy - animal);04140(Autophagy - animal);04141(Protein processing in endoplasmic reticulum);04210(Apoptosis);04215(Apoptosis - multiple species);04217(Necroptosis);04310(Wnt…	K04440	EC:2.7.11.24	mitogen-activated protein kinase 9 [Source:HGNC Symbol;Acc:HGNC:6886]	protein_coding	1.08213	11.4827	0.0942396	-3.40752	2.11907e-06	0.000154974	down
ENSG00000088682	COQ9	GO:0005515(protein binding);GO:0005739(mitochondrion);GO:0005743(mitochondrial inner membrane);GO:0006120(mitochondrial electron transport, NADH to ubiquinone);GO:0006744(ubiquinone biosynthetic process);GO:0008289(lipid binding);GO:0042803(protein homodimerization activity)	NA	K18587	NA	coenzyme Q9 [Source:HGNC Symbol;Acc:HGNC:25302]	retained_intron	1.04463	11.4683	0.0910886	-3.45659	2.13725e-06	0.000155475	down
ENSG00000136051	WASHC4	GO:0005654(nucleoplasm);GO:0005768(endosome);GO:0005769(early endosome);GO:0007032(endosome organization);GO:0015031(protein transport);GO:0016197(endosomal transport);GO:0031083(BLOC-1 complex);GO:0071203(WASH complex)	04144(Endocytosis)	K18465	NA	WASH complex subunit 4 [Source:HGNC Symbol;Acc:HGNC:29174]	protein_coding	0.8754	9.2364	0.0947772	-3.39932	2.19373e-06	0.000157908	down
ENSG00000152234	ATP5F1A	GO:0000166(nucleotide binding);GO:0000275(mitochondrial proton-transporting ATP synthase complex, catalytic core F(1));GO:0001937(negative regulation of endothelial cell proliferation);GO:0003723(RNA binding);GO:0005515(protein binding);GO:0005524(ATP binding);GO:0005739(mitochondrion);GO:0005743(mitochondrial inner membrane);GO:0005753(mitochondrial proton-transporting ATP synthase complex);GO:0…	00190(Oxidative phosphorylation);04714(Thermogenesis);05010(Alzheimer disease);05012(Parkinson disease);05016(Huntington disease)	NA	NA	ATP synthase F1 subunit alpha [Source:HGNC Symbol;Acc:HGNC:823]	protein_coding	5.58328	58.1387	0.0960336	-3.38032	2.23127e-06	0.000160093	down
ENSG00000140157	NIPA2	GO:0005768(endosome);GO:0005769(early endosome);GO:0005886(plasma membrane);GO:0006811(ion transport);GO:0015095(magnesium ion transmembrane transporter activity);GO:0015693(magnesium ion transport);GO:0016020(membrane);GO:0016021(integral component of membrane);GO:1903830(magnesium ion transmembrane transport)	NA	K22733	NA	NIPA magnesium transporter 2 [Source:HGNC Symbol;Acc:HGNC:17044]	protein_coding	1.2314	13.0317	0.0944925	-3.40366	2.32405e-06	0.000164271	down
ENSG00000119487	MAPKAP1	GO:0005515(protein binding);GO:0005546(phosphatidylinositol-4,5-bisphosphate binding);GO:0005547(phosphatidylinositol-3,4,5-trisphosphate binding);GO:0005634(nucleus);GO:0005654(nucleoplasm);GO:0005737(cytoplasm);GO:0005794(Golgi apparatus);GO:0005829(cytosol);GO:0005886(plasma membrane);GO:0016020(membrane);GO:0016301(kinase activity);GO:0016310(phosphorylation);GO:0017016(Ras GTPase binding);GO…	04150(mTOR signaling pathway)	K20410	NA	mitogen-activated protein kinase associated protein 1 [Source:HGNC Symbol;Acc:HGNC:18752]	protein_coding	0.364607	3.96354	0.0919903	-3.44237	2.39831e-06	0.000167363	down
ENSG00000171848	RRM2	GO:0000083(regulation of transcription involved in G1/S transition of mitotic cell cycle);GO:0004748(ribonucleoside-diphosphate reductase activity, thioredoxin disulfide as acceptor);GO:0005515(protein binding);GO:0005737(cytoplasm);GO:0005829(cytosol);GO:0005971(ribonucleoside-diphosphate reductase complex);GO:0006260(DNA replication);GO:0008199(ferric iron binding);GO:0009262(deoxyribonucleotid…	00230(Purine metabolism);00240(Pyrimidine metabolism);00480(Glutathione metabolism);00983(Drug metabolism - other enzymes);04115(p53 signaling pathway)	K10808	EC:1.17.4.1	ribonucleotide reductase regulatory subunit M2 [Source:HGNC Symbol;Acc:HGNC:10452]	nonsense_mediated_decay	1.26852	13.3532	0.0949974	-3.39597	2.46103e-06	0.00017087	down
ENSG00000159023	EPB41	GO:0003779(actin binding);GO:0005198(structural molecule activity);GO:0005200(structural constituent of cytoskeleton);GO:0005515(protein binding);GO:0005516(calmodulin binding);GO:0005545(1-phosphatidylinositol binding);GO:0005634(nucleus);GO:0005737(cytoplasm);GO:0005829(cytosol);GO:0005856(cytoskeleton);GO:0005886(plasma membrane);GO:0005938(cell cortex);GO:0007049(cell cycle);GO:0008022(protei…	NA	NA	NA	erythrocyte membrane protein band 4.1 [Source:HGNC Symbol;Acc:HGNC:3377]	retained_intron	0.401345	4.25379	0.0943499	-3.40584	2.52576e-06	0.000174481	down
ENSG00000164930	FZD6	GO:0001736(establishment of planar polarity);GO:0001843(neural tube closure);GO:0001942(hair follicle development);GO:0004888(transmembrane signaling receptor activity);GO:0004930(G protein-coupled receptor activity);GO:0005515(protein binding);GO:0005886(plasma membrane);GO:0005887(integral component of plasma membrane);GO:0007165(signal transduction);GO:0007166(cell surface receptor signaling p…	04150(mTOR signaling pathway);04310(Wnt signaling pathway);04390(Hippo signaling pathway);04550(Signaling pathways regulating pluripotency of stem cells);04916(Melanogenesis);04934(Cushing syndrome);05165(Human papillomavirus infection);05200(Pathways in cancer);05205(Proteoglycans in cancer);05217(Basal cell carcinoma);05224(Breast cancer);05225(Hepatocellular carcinoma);05226(Gastric cancer)	K02376	NA	frizzled class receptor 6 [Source:HGNC Symbol;Acc:HGNC:4044]	nonsense_mediated_decay	0.527222	5.57052	0.094645	-3.40133	2.62565e-06	0.000180472	down
ENSG00000144535	DIS3L2	GO:0000175(3'-5'-exoribonuclease activity);GO:0000178(exosome (RNase complex));GO:0000278(mitotic cell cycle);GO:0000287(magnesium ion binding);GO:0000291(nuclear-transcribed mRNA catabolic process, exonucleolytic);GO:0000932(P-body);GO:0003723(RNA binding);GO:0004518(nuclease activity);GO:0004527(exonuclease activity);GO:0004540(ribonuclease activity);GO:0005515(protein binding);GO:0005737(cytop…	NA	K18758	EC:3.1.13.-	DIS3 like 3'-5' exoribonuclease 2 [Source:HGNC Symbol;Acc:HGNC:28648]	protein_coding	0.384753	4.103	0.0937736	-3.41468	2.68468e-06	0.00018361	down
ENSG00000205542	TMSB4X	GO:0002576(platelet degranulation);GO:0003723(RNA binding);GO:0003779(actin binding);GO:0003785(actin monomer binding);GO:0005515(protein binding);GO:0005576(extracellular region);GO:0005634(nucleus);GO:0005737(cytoplasm);GO:0005829(cytosol);GO:0005856(cytoskeleton);GO:0007015(actin filament organization);GO:0007253(cytoplasmic sequestering of NF-kappaB);GO:0019899(enzyme binding);GO:0030334(regu…	04810(Regulation of actin cytoskeleton)	K05764	NA	thymosin beta 4 X-linked [Source:HGNC Symbol;Acc:HGNC:11881]	protein_coding	2.40763	25.1696	0.0956562	-3.386	2.82968e-06	0.000193045	down
ENSG00000258366	RTEL1	GO:0000166(nucleotide binding);GO:0000723(telomere maintenance);GO:0000732(strand displacement);GO:0000781(chromosome, telomeric region);GO:0003676(nucleic acid binding);GO:0003677(DNA binding);GO:0004003(ATP-dependent DNA helicase activity);GO:0004386(helicase activity);GO:0005515(protein binding);GO:0005524(ATP binding);GO:0005634(nucleus);GO:0005654(nucleoplasm);GO:0006139(nucleobase-containin…	NA	K11136	EC:3.6.4.12	regulator of telomere elongation helicase 1 [Source:HGNC Symbol;Acc:HGNC:15888]	protein_coding	0.3876	4.05364	0.0956178	-3.38658	2.92184e-06	0.000198345	down
ENSG00000108932	SLC16A6	GO:0005886(plasma membrane);GO:0005887(integral component of plasma membrane);GO:0008028(monocarboxylic acid transmembrane transporter activity);GO:0015293(symporter activity);GO:0015718(monocarboxylic acid transport);GO:0016020(membrane);GO:0016021(integral component of membrane);GO:0055085(transmembrane transport)	NA	K08183	NA	solute carrier family 16 member 6 [Source:HGNC Symbol;Acc:HGNC:10927]	protein_coding	0.530154	5.49912	0.0964071	-3.37472	2.97197e-06	0.000200754	down
ENSG00000157540	DYRK1A	GO:0000166(nucleotide binding);GO:0000381(regulation of alternative mRNA splicing, via spliceosome);GO:0004672(protein kinase activity);GO:0004674(protein serine/threonine kinase activity);GO:0004712(protein serine/threonine/tyrosine kinase activity);GO:0004713(protein tyrosine kinase activity);GO:0004715(non-membrane spanning protein tyrosine kinase activity);GO:0005515(protein binding);GO:00055…	NA	K08825	EC:2.7.12.1	dual specificity tyrosine phosphorylation regulated kinase 1A [Source:HGNC Symbol;Acc:HGNC:3091]	protein_coding	0.208641	2.17986	0.0957128	-3.38514	2.99439e-06	0.000201772	down
ENSG00000184009	ACTG1	GO:0000166(nucleotide binding);GO:0001895(retina homeostasis);GO:0005200(structural constituent of cytoskeleton);GO:0005515(protein binding);GO:0005522(profilin binding);GO:0005524(ATP binding);GO:0005615(extracellular space);GO:0005634(nucleus);GO:0005737(cytoplasm);GO:0005829(cytosol);GO:0005856(cytoskeleton);GO:0005884(actin filament);GO:0005886(plasma membrane);GO:0005925(focal adhesion);GO:0…	04015(Rap1 signaling pathway);04145(Phagosome);04210(Apoptosis);04390(Hippo signaling pathway);04510(Focal adhesion);04520(Adherens junction);04530(Tight junction);04611(Platelet activation);04670(Leukocyte transendothelial migration);04714(Thermogenesis);04810(Regulation of actin cytoskeleton);04919(Thyroid hormone signaling pathway);04921(Oxytocin signaling pathway);05100(Bacterial invasion of …	NA	NA	actin gamma 1 [Source:HGNC Symbol;Acc:HGNC:144]	protein_coding	13.1401	132.012	0.0995373	-3.32862	3.03494e-06	0.000204003	down
ENSG00000172270	BSG	GO:0000139(Golgi membrane);GO:0002080(acrosomal membrane);GO:0005515(protein binding);GO:0005537(mannose binding);GO:0005739(mitochondrion);GO:0005886(plasma membrane);GO:0005887(integral component of plasma membrane);GO:0005925(focal adhesion);GO:0006090(pyruvate metabolic process);GO:0007156(homophilic cell adhesion via plasma membrane adhesion molecules);GO:0007166(cell surface receptor signal…	NA	NA	NA	basigin (Ok blood group) [Source:HGNC Symbol;Acc:HGNC:1116]	protein_coding	2.36725	24.0148	0.0985746	-3.34264	3.1527e-06	0.000211401	down
ENSG00000139793	MBNL2	GO:0000381(regulation of alternative mRNA splicing, via spliceosome);GO:0003723(RNA binding);GO:0005634(nucleus);GO:0005654(nucleoplasm);GO:0005737(cytoplasm);GO:0006397(mRNA processing);GO:0008380(RNA splicing);GO:0043484(regulation of RNA splicing);GO:0046872(metal ion binding)	NA	K14943	NA	muscleblind like splicing regulator 2 [Source:HGNC Symbol;Acc:HGNC:16746]	protein_coding	0.473693	4.87059	0.0972559	-3.36207	3.16639e-06	0.000211801	down
ENSG00000140367	UBE2Q2	GO:0000166(nucleotide binding);GO:0004842(ubiquitin-protein transferase activity);GO:0005524(ATP binding);GO:0005737(cytoplasm);GO:0005829(cytosol);GO:0016567(protein ubiquitination);GO:0016740(transferase activity);GO:0061631(ubiquitin conjugating enzyme activity);GO:0070936(protein K48-linked ubiquitination)	04120(Ubiquitin mediated proteolysis)	K10582	EC:2.3.2.23	ubiquitin conjugating enzyme E2 Q2 [Source:HGNC Symbol;Acc:HGNC:19248]	protein_coding	0.483675	5.06421	0.0955085	-3.38823	3.25707e-06	0.000216061	down
ENSG00000183048	SLC25A10	GO:0005310(dicarboxylic acid transmembrane transporter activity);GO:0005515(protein binding);GO:0005634(nucleus);GO:0005654(nucleoplasm);GO:0005739(mitochondrion);GO:0005743(mitochondrial inner membrane);GO:0006094(gluconeogenesis);GO:0006811(ion transport);GO:0006835(dicarboxylic acid transport);GO:0006839(mitochondrial transport);GO:0008272(sulfate transport);GO:0015116(sulfate transmembrane tr…	04964(Proximal tubule bicarbonate reclamation)	NA	NA	solute carrier family 25 member 10 [Source:HGNC Symbol;Acc:HGNC:10980]	protein_coding	1.07011	10.9988	0.097294	-3.36151	3.25979e-06	0.000216061	down
ENSG00000136193	SCRN1	GO:0003674(molecular_function);GO:0005515(protein binding);GO:0005634(nucleus);GO:0005737(cytoplasm);GO:0006508(proteolysis);GO:0006887(exocytosis);GO:0016805(dipeptidase activity);GO:0031965(nuclear membrane)	NA	K14358	NA	secernin 1 [Source:HGNC Symbol;Acc:HGNC:22192]	protein_coding	3.85944	38.4461	0.100386	-3.31637	3.26159e-06	0.000216061	down
ENSG00000134291	TMEM106C	GO:0003674(molecular_function);GO:0005515(protein binding);GO:0005575(cellular_component);GO:0005783(endoplasmic reticulum);GO:0005789(endoplasmic reticulum membrane);GO:0008150(biological_process);GO:0016020(membrane);GO:0016021(integral component of membrane)	NA	NA	NA	transmembrane protein 106C [Source:HGNC Symbol;Acc:HGNC:28775]	protein_coding	3.07702	30.9641	0.0993736	-3.33099	3.29541e-06	0.000217775	down
ENSG00000157680	DGKI	GO:0000166(nucleotide binding);GO:0003951(NAD+ kinase activity);GO:0004143(diacylglycerol kinase activity);GO:0005095(GTPase inhibitor activity);GO:0005515(protein binding);GO:0005524(ATP binding);GO:0005634(nucleus);GO:0005654(nucleoplasm);GO:0005737(cytoplasm);GO:0005829(cytosol);GO:0005886(plasma membrane);GO:0007165(signal transduction);GO:0007205(protein kinase C-activating G protein-coupled…	00561(Glycerolipid metabolism);00564(Glycerophospholipid metabolism);04070(Phosphatidylinositol signaling system);04072(Phospholipase D signaling pathway);05231(Choline metabolism in cancer)	K00901	EC:2.7.1.107	diacylglycerol kinase iota [Source:HGNC Symbol;Acc:HGNC:2855]	protein_coding	0.205952	2.17132	0.0948509	-3.39819	3.38773e-06	0.000223338	down
ENSG00000015479	MATR3	GO:0002218(activation of innate immune response);GO:0002376(immune system process);GO:0003170(heart valve development);GO:0003281(ventricular septum development);GO:0003676(nucleic acid binding);GO:0003723(RNA binding);GO:0005198(structural molecule activity);GO:0005515(protein binding);GO:0005634(nucleus);GO:0005637(nuclear inner membrane);GO:0008270(zinc ion binding);GO:0010608(posttranscriptio…	NA	K13213	NA	matrin 3 [Source:HGNC Symbol;Acc:HGNC:6912]	retained_intron	4.66792	46.1539	0.101138	-3.3056	3.50255e-06	0.000229254	down
ENSG00000126391	FRMD8	GO:0005515(protein binding);GO:0005856(cytoskeleton)	NA	NA	NA	FERM domain containing 8 [Source:HGNC Symbol;Acc:HGNC:25462]	protein_coding	0.399499	4.11134	0.09717	-3.36335	3.58225e-06	0.000233912	down
ENSG00000138107	ACTR1A	GO:0000086(G2/M transition of mitotic cell cycle);GO:0000166(nucleotide binding);GO:0002177(manchette);GO:0005515(protein binding);GO:0005524(ATP binding);GO:0005737(cytoplasm);GO:0005813(centrosome);GO:0005814(centriole);GO:0005815(microtubule organizing center);GO:0005829(cytosol);GO:0005856(cytoskeleton);GO:0005869(dynactin complex);GO:0005875(microtubule associated complex);GO:0005938(cell co…	NA	K16575	NA	ARP1 actin related protein 1 homolog A [Source:HGNC Symbol;Acc:HGNC:167]	processed_transcript	0.748577	7.46679	0.100254	-3.31827	3.85494e-06	0.000248173	down
ENSG00000142002	DPP9	GO:0004177(aminopeptidase activity);GO:0005634(nucleus);GO:0005737(cytoplasm);GO:0005829(cytosol);GO:0006508(proteolysis);GO:0008233(peptidase activity);GO:0008236(serine-type peptidase activity);GO:0016787(hydrolase activity);GO:0042802(identical protein binding)	NA	K08656	EC:3.4.14.5	dipeptidyl peptidase 9 [Source:HGNC Symbol;Acc:HGNC:18648]	retained_intron	0.260665	2.6722	0.0975471	-3.35776	3.88044e-06	0.000249229	down
ENSG00000110583	NAA40	GO:0005634(nucleus);GO:0005737(cytoplasm);GO:0006474(N-terminal protein amino acid acetylation);GO:0006629(lipid metabolic process);GO:0010485(H4 histone acetyltransferase activity);GO:0016740(transferase activity);GO:0016746(transferase activity, transferring acyl groups);GO:0043967(histone H4 acetylation);GO:0043968(histone H2A acetylation);GO:0043998(H2A histone acetyltransferase activity);GO:…	NA	K20794	EC:2.3.1.257	N(alpha)-acetyltransferase 40, NatD catalytic subunit [Source:HGNC Symbol;Acc:HGNC:25845]	retained_intron	0.769182	7.59197	0.101315	-3.30308	4.07398e-06	0.000260567	down
ENSG00000142731	PLK4	GO:0000086(G2/M transition of mitotic cell cycle);GO:0000166(nucleotide binding);GO:0001741(XY body);GO:0004672(protein kinase activity);GO:0004674(protein serine/threonine kinase activity);GO:0005515(protein binding);GO:0005524(ATP binding);GO:0005634(nucleus);GO:0005730(nucleolus);GO:0005737(cytoplasm);GO:0005813(centrosome);GO:0005814(centriole);GO:0005829(cytosol);GO:0005856(cytoskeleton);GO:…	04068(FoxO signaling pathway)	K08863	EC:2.7.11.21	polo like kinase 4 [Source:HGNC Symbol;Acc:HGNC:11397]	protein_coding	0.562132	5.64513	0.0995783	-3.32802	4.07596e-06	0.000260567	down
ENSG00000165983	PTER	GO:0003674(molecular_function);GO:0008270(zinc ion binding);GO:0009056(catabolic process);GO:0016787(hydrolase activity);GO:0016788(hydrolase activity, acting on ester bonds);GO:0030855(epithelial cell differentiation);GO:0046872(metal ion binding);GO:0070062(extracellular exosome)	NA	K07048	NA	phosphotriesterase related [Source:HGNC Symbol;Acc:HGNC:9590]	protein_coding	0.342141	3.45225	0.0991068	-3.33487	4.23088e-06	0.00026674	down
ENSG00000104723	TUSC3	GO:0004579(dolichyl-diphosphooligosaccharide-protein glycotransferase activity);GO:0005739(mitochondrion);GO:0005783(endoplasmic reticulum);GO:0005789(endoplasmic reticulum membrane);GO:0005886(plasma membrane);GO:0005887(integral component of plasma membrane);GO:0006486(protein glycosylation);GO:0006487(protein N-linked glycosylation);GO:0008250(oligosaccharyltransferase complex);GO:0015095(magn…	00510(N-Glycan biosynthesis);04141(Protein processing in endoplasmic reticulum)	NA	NA	tumor suppressor candidate 3 [Source:HGNC Symbol;Acc:HGNC:30242]	protein_coding	3.29261	32.0921	0.102599	-3.28491	4.30841e-06	0.000271005	down
ENSG00000135317	SNX14	GO:0005764(lysosome);GO:0005765(lysosomal membrane);GO:0005768(endosome);GO:0005770(late endosome);GO:0015031(protein transport);GO:0016020(membrane);GO:0016021(integral component of membrane);GO:0030425(dendrite);GO:0031902(late endosome membrane);GO:0035091(phosphatidylinositol binding);GO:0042995(cell projection);GO:0080025(phosphatidylinositol-3,5-bisphosphate binding);GO:0097352(autophagosom…	NA	K17926	NA	sorting nexin 14 [Source:HGNC Symbol;Acc:HGNC:14977]	protein_coding	0.29068	2.97451	0.0977238	-3.35515	4.33633e-06	0.000271516	down
ENSG00000077232	DNAJC10	GO:0001671(ATPase activator activity);GO:0001933(negative regulation of protein phosphorylation);GO:0005515(protein binding);GO:0005623(cell);GO:0005783(endoplasmic reticulum);GO:0005788(endoplasmic reticulum lumen);GO:0015035(protein disulfide oxidoreductase activity);GO:0015036(disulfide oxidoreductase activity);GO:0016020(membrane);GO:0016021(integral component of membrane);GO:0016491(oxidored…	04141(Protein processing in endoplasmic reticulum)	K09530	NA	DnaJ heat shock protein family (Hsp40) member C10 [Source:HGNC Symbol;Acc:HGNC:24637]	protein_coding	1.2096	11.9729	0.101029	-3.30716	4.38058e-06	0.000272295	down
ENSG00000126216	TUBGCP3	GO:0000226(microtubule cytoskeleton organization);GO:0000278(mitotic cell cycle);GO:0000922(spindle pole);GO:0000923(equatorial microtubule organizing center);GO:0000930(gamma-tubulin complex);GO:0005198(structural molecule activity);GO:0005200(structural constituent of cytoskeleton);GO:0005515(protein binding);GO:0005737(cytoplasm);GO:0005813(centrosome);GO:0005814(centriole);GO:0005815(microtub…	NA	K16570	NA	tubulin gamma complex associated protein 3 [Source:HGNC Symbol;Acc:HGNC:18598]	protein_coding	1.11148	10.8853	0.102109	-3.29182	4.38849e-06	0.000272295	down
ENSG00000172775	FAM192A	GO:0005515(protein binding);GO:0005634(nucleus);GO:0032091(negative regulation of protein binding);GO:1901799(negative regulation of proteasomal protein catabolic process)	NA	NA	NA	family with sequence similarity 192 member A [Source:HGNC Symbol;Acc:HGNC:29856]	protein_coding	3.01185	28.9431	0.104061	-3.2645	4.59561e-06	0.000283336	down
ENSG00000002822	MAD1L1	GO:0000775(chromosome, centromeric region);GO:0000776(kinetochore);GO:0000777(condensed chromosome kinetochore);GO:0000922(spindle pole);GO:0005515(protein binding);GO:0005634(nucleus);GO:0005635(nuclear envelope);GO:0005694(chromosome);GO:0005737(cytoplasm);GO:0005813(centrosome);GO:0005815(microtubule organizing center);GO:0005819(spindle);GO:0005829(cytosol);GO:0005856(cytoskeleton);GO:0007049…	04110(Cell cycle);04114(Oocyte meiosis);04914(Progesterone-mediated oocyte maturation);05166(Human T-cell leukemia virus 1 infection);05203(Viral carcinogenesis)	NA	NA	mitotic arrest deficient 1 like 1 [Source:HGNC Symbol;Acc:HGNC:6762]	protein_coding	0.388499	3.88388	0.100029	-3.32152	4.76015e-06	0.000292052	down
ENSG00000061987	MON2	GO:0005515(protein binding);GO:0005829(cytosol);GO:0006895(Golgi to endosome transport);GO:0015031(protein transport);GO:0070062(extracellular exosome)	NA	NA	NA	MON2 homolog, regulator of endosome-to-Golgi trafficking [Source:HGNC Symbol;Acc:HGNC:29177]	nonsense_mediated_decay	0.18252	1.82418	0.100056	-3.32113	4.86652e-06	0.000297248	down
ENSG00000132481	AC087289	GO:0004842(ubiquitin-protein transferase activity);GO:0005634(nucleus);GO:0005737(cytoplasm);GO:0005829(cytosol);GO:0008270(zinc ion binding);GO:0016567(protein ubiquitination);GO:0016740(transferase activity);GO:0046872(metal ion binding)	NA	K12023	NA	tripartite motif containing 47 [Source:NCBI gene;Acc:91107]	protein_coding	1.29493	12.4927	0.103654	-3.27015	4.94358e-06	0.000300616	down
ENSG00000138092	CENPO	GO:0000775(chromosome, centromeric region);GO:0000776(kinetochore);GO:0000777(condensed chromosome kinetochore);GO:0000778(condensed nuclear chromosome kinetochore);GO:0000780(condensed nuclear chromosome, centromeric region);GO:0005515(protein binding);GO:0005634(nucleus);GO:0005654(nucleoplasm);GO:0005694(chromosome);GO:0005829(cytosol);GO:0031511(Mis6-Sim4 complex);GO:0034080(CENP-A containing…	NA	K11507	NA	centromere protein O [Source:HGNC Symbol;Acc:HGNC:28152]	protein_coding	1.13424	10.8504	0.104535	-3.25795	5.04671e-06	0.000305586	down
ENSG00000072571	HMMR	GO:0005515(protein binding);GO:0005540(hyaluronic acid binding);GO:0005737(cytoplasm);GO:0005813(centrosome);GO:0005829(cytosol);GO:0005886(plasma membrane);GO:0009986(cell surface);GO:0010389(regulation of G2/M transition of mitotic cell cycle);GO:0015630(microtubule cytoskeleton);GO:0016020(membrane);GO:0030214(hyaluronan catabolic process)	04512(ECM-receptor interaction)	K06267	NA	hyaluronan mediated motility receptor [Source:HGNC Symbol;Acc:HGNC:5012]	protein_coding	0.379137	3.75799	0.100888	-3.30917	5.04761e-06	0.000305586	down
ENSG00000152332	UHMK1	GO:0000166(nucleotide binding);GO:0003676(nucleic acid binding);GO:0003723(RNA binding);GO:0004672(protein kinase activity);GO:0004674(protein serine/threonine kinase activity);GO:0005515(protein binding);GO:0005524(ATP binding);GO:0005634(nucleus);GO:0005654(nucleoplasm);GO:0005737(cytoplasm);GO:0005794(Golgi apparatus);GO:0006468(protein phosphorylation);GO:0007050(cell cycle arrest);GO:0016301…	NA	K08877	EC:2.7.11.1	U2AF homology motif kinase 1 [Source:HGNC Symbol;Acc:HGNC:19683]	protein_coding	2.00577	18.9454	0.105872	-3.23961	5.08849e-06	0.000307383	down
ENSG00000164040	PGRMC2	GO:0003707(steroid hormone receptor activity);GO:0005496(steroid binding);GO:0005515(protein binding);GO:0005635(nuclear envelope);GO:0008289(lipid binding);GO:0016020(membrane);GO:0016021(integral component of membrane);GO:0043401(steroid hormone mediated signaling pathway)	NA	K17278	NA	progesterone receptor membrane component 2 [Source:HGNC Symbol;Acc:HGNC:16089]	protein_coding	0.444665	4.34681	0.102297	-3.28917	5.13556e-06	0.000309544	down
ENSG00000269335	IKBKG	GO:0000151(ubiquitin ligase complex);GO:0000187(activation of MAPK activity);GO:0000922(spindle pole);GO:0002223(stimulatory C-type lectin receptor signaling pathway);GO:0002479(antigen processing and presentation of exogenous peptide antigen via MHC class I, TAP-dependent);GO:0002756(MyD88-independent toll-like receptor signaling pathway);GO:0005515(protein binding);GO:0005622(intracellular);GO:…	01523(Antifolate resistance);04010(MAPK signaling pathway);04014(Ras signaling pathway);04062(Chemokine signaling pathway);04064(NF-kappa B signaling pathway);04151(PI3K-Akt signaling pathway);04210(Apoptosis);04380(Osteoclast differentiation);04620(Toll-like receptor signaling pathway);04621(NOD-like receptor signaling pathway);04622(RIG-I-like receptor signaling pathway);04623(Cytosolic DNA-sen…	K07210	NA	inhibitor of nuclear factor kappa B kinase subunit gamma [Source:HGNC Symbol;Acc:HGNC:5961]	protein_coding	0.522848	5.14272	0.101668	-3.29807	5.29579e-06	0.000317111	down
ENSG00000163159	VPS72	GO:0000122(negative regulation of transcription by RNA polymerase II);GO:0003677(DNA binding);GO:0005515(protein binding);GO:0005634(nucleus);GO:0005654(nucleoplasm);GO:0006325(chromatin organization);GO:0006338(chromatin remodeling);GO:0006355(regulation of transcription, DNA-templated);GO:0016607(nuclear speck);GO:0032991(protein-containing complex);GO:0035019(somatic stem cell population maint…	NA	K11664	NA	vacuolar protein sorting 72 homolog [Source:HGNC Symbol;Acc:HGNC:11644]	retained_intron	0.630039	6.01622	0.104723	-3.25534	5.3707e-06	0.000320896	down
ENSG00000100697	DICER1	GO:0000122(negative regulation of transcription by RNA polymerase II);GO:0000166(nucleotide binding);GO:0003677(DNA binding);GO:0003723(RNA binding);GO:0003725(double-stranded RNA binding);GO:0004386(helicase activity);GO:0004518(nuclease activity);GO:0004519(endonuclease activity);GO:0004521(endoribonuclease activity);GO:0004525(ribonuclease III activity);GO:0004530(deoxyribonuclease I activity)…	05206(MicroRNAs in cancer)	K11592	EC:3.1.26.-	dicer 1, ribonuclease III [Source:HGNC Symbol;Acc:HGNC:17098]	protein_coding	0.084962	0.841591	0.100954	-3.30823	5.41446e-06	0.000322808	down
ENSG00000151376	ME3	GO:0004470(malic enzyme activity);GO:0004471(malate dehydrogenase (decarboxylating) (NAD+) activity);GO:0004473(malate dehydrogenase (decarboxylating) (NADP+) activity);GO:0005739(mitochondrion);GO:0005759(mitochondrial matrix);GO:0006090(pyruvate metabolic process);GO:0006099(tricarboxylic acid cycle);GO:0006108(malate metabolic process);GO:0008948(oxaloacetate decarboxylase activity);GO:0009060…	00620(Pyruvate metabolism)	K00029	EC:1.1.1.40	malic enzyme 3 [Source:HGNC Symbol;Acc:HGNC:6985]	protein_coding	0.529861	5.2202	0.101502	-3.30042	5.48338e-06	0.000326208	down
ENSG00000132153	DHX30	GO:0000166(nucleotide binding);GO:0002151(G-quadruplex RNA binding);GO:0003676(nucleic acid binding);GO:0003682(chromatin binding);GO:0003723(RNA binding);GO:0003725(double-stranded RNA binding);GO:0004003(ATP-dependent DNA helicase activity);GO:0004004(ATP-dependent RNA helicase activity);GO:0004386(helicase activity);GO:0005515(protein binding);GO:0005524(ATP binding);GO:0005634(nucleus);GO:000…	NA	K13185	EC:3.6.4.13	DExH-box helicase 30 [Source:HGNC Symbol;Acc:HGNC:16716]	protein_coding	0.656571	6.24245	0.105178	-3.24909	5.75106e-06	0.000340654	down
ENSG00000213024	NUP62	GO:0000278(mitotic cell cycle);GO:0000922(spindle pole);GO:0003682(chromatin binding);GO:0005515(protein binding);GO:0005543(phospholipid binding);GO:0005634(nucleus);GO:0005635(nuclear envelope);GO:0005642(annulate lamellae);GO:0005643(nuclear pore);GO:0005737(cytoplasm);GO:0005813(centrosome);GO:0005815(microtubule organizing center);GO:0005856(cytoskeleton);GO:0006110(regulation of glycolytic …	03013(RNA transport)	K14306	NA	nucleoporin 62 [Source:HGNC Symbol;Acc:HGNC:8066]	protein_coding	0.413333	4.03231	0.102505	-3.28623	5.86395e-06	0.000345847	down
ENSG00000161813	LARP4	GO:0003676(nucleic acid binding);GO:0003723(RNA binding);GO:0005515(protein binding);GO:0005737(cytoplasm);GO:0005829(cytosol);GO:0005844(polysome);GO:0006412(translation);GO:0007010(cytoskeleton organization);GO:0008143(poly(A) binding);GO:0010494(cytoplasmic stress granule);GO:0016020(membrane);GO:0022604(regulation of cell morphogenesis);GO:0022627(cytosolic small ribosomal subunit);GO:0045727…	NA	K18763	NA	La ribonucleoprotein domain family member 4 [Source:HGNC Symbol;Acc:HGNC:24320]	protein_coding	0.251776	2.42588	0.103788	-3.26829	5.91757e-06	0.00034826	down
ENSG00000122218	COPA	GO:0000139(Golgi membrane);GO:0005179(hormone activity);GO:0005198(structural molecule activity);GO:0005515(protein binding);GO:0005576(extracellular region);GO:0005615(extracellular space);GO:0005737(cytoplasm);GO:0005789(endoplasmic reticulum membrane);GO:0005794(Golgi apparatus);GO:0005829(cytosol);GO:0006886(intracellular protein transport);GO:0006888(endoplasmic reticulum to Golgi vesicle-me…	NA	NA	NA	coatomer protein complex subunit alpha [Source:HGNC Symbol;Acc:HGNC:2230]	nonsense_mediated_decay	0.272074	2.62228	0.103755	-3.26875	5.99836e-06	0.000352259	down
ENSG00000162959	MEMO1	GO:0005515(protein binding);GO:0005634(nucleus);GO:0005829(cytosol);GO:0016020(membrane);GO:0016021(integral component of membrane);GO:0032886(regulation of microtubule-based process);GO:2000145(regulation of cell motility)	NA	K06990	NA	mediator of cell motility 1 [Source:HGNC Symbol;Acc:HGNC:14014]	protein_coding	0.83112	7.79127	0.106673	-3.22873	6.11193e-06	0.000357398	down
ENSG00000246705	H2AFJ	GO:0000786(nucleosome);GO:0000790(nuclear chromatin);GO:0003674(molecular_function);GO:0003677(DNA binding);GO:0005634(nucleus);GO:0005694(chromosome);GO:0006325(chromatin organization);GO:0008150(biological_process);GO:0046982(protein heterodimerization activity);GO:0070062(extracellular exosome)	04217(Necroptosis);05034(Alcoholism);05322(Systemic lupus erythematosus)	K11251	NA	H2A histone family member J [Source:HGNC Symbol;Acc:HGNC:14456]	protein_coding	2.40898	22.9839	0.104812	-3.25413	6.17819e-06	0.000360504	down
ENSG00000173744	AGFG1	GO:0001675(acrosome assembly);GO:0003677(DNA binding);GO:0003723(RNA binding);GO:0005096(GTPase activator activity);GO:0005515(protein binding);GO:0005634(nucleus);GO:0005643(nuclear pore);GO:0005829(cytosol);GO:0006406(mRNA export from nucleus);GO:0007275(multicellular organism development);GO:0007283(spermatogenesis);GO:0007289(spermatid nucleus differentiation);GO:0030154(cell differentiation)…	05164(Influenza A)	K15044	NA	ArfGAP with FG repeats 1 [Source:HGNC Symbol;Acc:HGNC:5175]	protein_coding	0.637197	6.14088	0.103763	-3.26863	6.24557e-06	0.000363662	down
ENSG00000170089	AC106795	NA	NA	NA	NA	THO complex 3 (THOC3) pseudogene	processed_transcript	1.49866	14.1423	0.10597	-3.23828	6.3063e-06	0.00036642	down
ENSG00000086666	ZFAND6	GO:0003674(molecular_function);GO:0003677(DNA binding);GO:0005515(protein binding);GO:0005575(cellular_component);GO:0005737(cytoplasm);GO:0005829(cytosol);GO:0006625(protein targeting to peroxisome);GO:0006915(apoptotic process);GO:0008270(zinc ion binding);GO:0015031(protein transport);GO:0031593(polyubiquitin modification-dependent protein binding);GO:0043066(negative regulation of apoptotic p…	NA	NA	NA	zinc finger AN1-type containing 6 [Source:HGNC Symbol;Acc:HGNC:30164]	protein_coding	1.411	13.5508	0.104127	-3.26359	6.4861e-06	0.000375277	down
ENSG00000164938	TP53INP1	GO:0000045(autophagosome assembly);GO:0005515(protein binding);GO:0005634(nucleus);GO:0005654(nucleoplasm);GO:0005737(cytoplasm);GO:0005776(autophagosome);GO:0005829(cytosol);GO:0006355(regulation of transcription, DNA-templated);GO:0006914(autophagy);GO:0006915(apoptotic process);GO:0007050(cell cycle arrest);GO:0008285(negative regulation of cell population proliferation);GO:0009408(response to…	NA	K15310	NA	tumor protein p53 inducible nuclear protein 1 [Source:HGNC Symbol;Acc:HGNC:18022]	protein_coding	0.163308	1.58333	0.103142	-3.2773	6.58833e-06	0.000380389	down
ENSG00000149923	PPP4C	GO:0004704(NF-kappaB-inducing kinase activity);GO:0004721(phosphoprotein phosphatase activity);GO:0004722(protein serine/threonine phosphatase activity);GO:0005515(protein binding);GO:0005634(nucleus);GO:0005654(nucleoplasm);GO:0005737(cytoplasm);GO:0005815(microtubule organizing center);GO:0005829(cytosol);GO:0005856(cytoskeleton);GO:0005886(plasma membrane);GO:0006470(protein dephosphorylation)…	04922(Glucagon signaling pathway)	NA	NA	protein phosphatase 4 catalytic subunit [Source:HGNC Symbol;Acc:HGNC:9319]	protein_coding	0.99027	9.64389	0.102684	-3.28372	6.61587e-06	0.000381177	down
ENSG00000097021	ACOT7	GO:0000062(fatty-acyl-CoA binding);GO:0005515(protein binding);GO:0005654(nucleoplasm);GO:0005737(cytoplasm);GO:0005739(mitochondrion);GO:0005829(cytosol);GO:0006637(acyl-CoA metabolic process);GO:0015937(coenzyme A biosynthetic process);GO:0016290(palmitoyl-CoA hydrolase activity);GO:0016787(hydrolase activity);GO:0016790(thiolester hydrolase activity);GO:0036042(long-chain fatty acyl-CoA bindin…	00062(Fatty acid elongation);01040(Biosynthesis of unsaturated fatty acids)	K17360	EC:3.1.2.2	acyl-CoA thioesterase 7 [Source:HGNC Symbol;Acc:HGNC:24157]	protein_coding	0.739822	7.0398	0.105091	-3.25028	6.958e-06	0.000399212	down
ENSG00000158636	EMSY	GO:0005515(protein binding);GO:0005634(nucleus);GO:0005654(nucleoplasm);GO:0006281(DNA repair);GO:0006325(chromatin organization);GO:0006355(regulation of transcription, DNA-templated);GO:0006974(cellular response to DNA damage stimulus);GO:0042803(protein homodimerization activity)	NA	NA	NA	EMSY, BRCA2 interacting transcriptional repressor [Source:HGNC Symbol;Acc:HGNC:18071]	protein_coding	0.351299	3.31182	0.106074	-3.23686	7.15937e-06	0.000409908	down
ENSG00000128050	PAICS	GO:0000166(nucleotide binding);GO:0003824(catalytic activity);GO:0004638(phosphoribosylaminoimidazole carboxylase activity);GO:0004639(phosphoribosylaminoimidazolesuccinocarboxamide synthase activity);GO:0005515(protein binding);GO:0005524(ATP binding);GO:0005737(cytoplasm);GO:0005829(cytosol);GO:0006164(purine nucleotide biosynthetic process);GO:0006189('de novo' IMP biosynthetic process);GO:000…	00230(Purine metabolism)	K01587	6.3.2.6;EC:4.1.1.21	phosphoribosylaminoimidazole carboxylase and phosphoribosylaminoimidazolesuccinocarboxamide synthase [Source:HGNC Symbol;Acc:HGNC:8587]	protein_coding	1.94417	17.9356	0.108397	-3.2056	7.25066e-06	0.000413408	down
ENSG00000064042	LIMCH1	GO:0001725(stress fiber);GO:0001934(positive regulation of protein phosphorylation);GO:0003779(actin binding);GO:0005515(protein binding);GO:0005737(cytoplasm);GO:0005856(cytoskeleton);GO:0016460(myosin II complex);GO:0030336(negative regulation of cell migration);GO:0031032(actomyosin structure organization);GO:0032034(myosin II head/neck binding);GO:0046872(metal ion binding);GO:0051496(positiv…	NA	NA	NA	LIM and calponin homology domains 1 [Source:HGNC Symbol;Acc:HGNC:29191]	protein_coding	0.328259	3.07685	0.106687	-3.22855	7.29492e-06	0.000415069	down
ENSG00000070814	TCOF1	GO:0001042(RNA polymerase I core binding);GO:0001501(skeletal system development);GO:0001650(fibrillar center);GO:0003723(RNA binding);GO:0005215(transporter activity);GO:0005515(protein binding);GO:0005634(nucleus);GO:0005730(nucleolus);GO:0005829(cytosol);GO:0006417(regulation of translation);GO:0014029(neural crest formation);GO:0014032(neural crest cell development);GO:0046982(protein heterod…	03008(Ribosome biogenesis in eukaryotes)	K14562	NA	treacle ribosome biogenesis factor 1 [Source:HGNC Symbol;Acc:HGNC:11654]	protein_coding	4.04076	36.497	0.110715	-3.17508	7.35639e-06	0.000416837	down
ENSG00000135372	NAT10	GO:0000154(rRNA modification);GO:0000166(nucleotide binding);GO:0000784(nuclear chromosome, telomeric region);GO:0003723(RNA binding);GO:0005515(protein binding);GO:0005524(ATP binding);GO:0005634(nucleus);GO:0005654(nucleoplasm);GO:0005697(telomerase holoenzyme complex);GO:0005730(nucleolus);GO:0006364(rRNA processing);GO:0008033(tRNA processing);GO:0008080(N-acetyltransferase activity);GO:00160…	03008(Ribosome biogenesis in eukaryotes)	K14521	EC:2.3.1.-	N-acetyltransferase 10 [Source:HGNC Symbol;Acc:HGNC:29830]	protein_coding	2.8477	25.7893	0.110422	-3.1789	7.47137e-06	0.000421906	down
ENSG00000164904	ALDH7A1	GO:0004029(aldehyde dehydrogenase (NAD) activity);GO:0004043(L-aminoadipate-semialdehyde dehydrogenase activity);GO:0005515(protein binding);GO:0005634(nucleus);GO:0005737(cytoplasm);GO:0005739(mitochondrion);GO:0005759(mitochondrial matrix);GO:0005829(cytosol);GO:0006081(cellular aldehyde metabolic process);GO:0006554(lysine catabolic process);GO:0007605(sensory perception of sound);GO:0008802(b…	00010(Glycolysis / Gluconeogenesis);00053(Ascorbate and aldarate metabolism);00071(Fatty acid degradation);00260(Glycine, serine and threonine metabolism);00280(Valine, leucine and isoleucine degradation);00310(Lysine degradation);00330(Arginine and proline metabolism);00340(Histidine metabolism);00380(Tryptophan metabolism);00410(beta-Alanine metabolism);00561(Glycerolipid metabolism);00620(Pyru…	NA	NA	aldehyde dehydrogenase 7 family member A1 [Source:HGNC Symbol;Acc:HGNC:877]	protein_coding	0.653934	6.00767	0.10885	-3.19959	7.47662e-06	0.000421906	down
ENSG00000029153	ARNTL2	GO:0000978(RNA polymerase II proximal promoter sequence-specific DNA binding);GO:0000981(DNA-binding transcription factor activity, RNA polymerase II-specific);GO:0003677(DNA binding);GO:0003700(DNA-binding transcription factor activity);GO:0005634(nucleus);GO:0005667(transcription factor complex);GO:0005730(nucleolus);GO:0005737(cytoplasm);GO:0006355(regulation of transcription, DNA-templated);G…	NA	K09099	NA	aryl hydrocarbon receptor nuclear translocator like 2 [Source:HGNC Symbol;Acc:HGNC:18984]	protein_coding	0.744776	6.99175	0.106522	-3.23078	7.51272e-06	0.000422521	down
ENSG00000188559	RALGAPA2	GO:0005096(GTPase activator activity);GO:0005615(extracellular space);GO:0005634(nucleus);GO:0005737(cytoplasm);GO:0005829(cytosol);GO:0005886(plasma membrane);GO:0043547(positive regulation of GTPase activity);GO:0046982(protein heterodimerization activity);GO:0051056(regulation of small GTPase mediated signal transduction);GO:0090630(activation of GTPase activity)	NA	NA	NA	Ral GTPase activating protein catalytic alpha subunit 2 [Source:HGNC Symbol;Acc:HGNC:16207]	protein_coding	0.156744	1.46908	0.106695	-3.22843	7.53374e-06	0.000422521	down
ENSG00000154380	ENAH	GO:0003779(actin binding);GO:0005515(protein binding);GO:0005737(cytoplasm);GO:0005829(cytosol);GO:0005856(cytoskeleton);GO:0005886(plasma membrane);GO:0005925(focal adhesion);GO:0007411(axon guidance);GO:0017124(SH3 domain binding);GO:0030027(lamellipodium);GO:0030054(cell junction);GO:0030175(filopodium);GO:0042995(cell projection);GO:0045202(synapse);GO:0050699(WW domain binding)	04360(Axon guidance);04810(Regulation of actin cytoskeleton)	K05746	NA	ENAH, actin regulator [Source:HGNC Symbol;Acc:HGNC:18271]	protein_coding	0.655439	5.89843	0.111121	-3.1698	7.88785e-06	0.000439684	down
ENSG00000125538	IL1B	GO:0000165(MAPK cascade);GO:0000187(activation of MAPK activity);GO:0001660(fever generation);GO:0001934(positive regulation of protein phosphorylation);GO:0002711(positive regulation of T cell mediated immunity);GO:0005125(cytokine activity);GO:0005149(interleukin-1 receptor binding);GO:0005178(integrin binding);GO:0005515(protein binding);GO:0005576(extracellular region);GO:0005615(extracellula…	01523(Antifolate resistance);04010(MAPK signaling pathway);04060(Cytokine-cytokine receptor interaction);04064(NF-kappa B signaling pathway);04217(Necroptosis);04380(Osteoclast differentiation);04620(Toll-like receptor signaling pathway);04621(NOD-like receptor signaling pathway);04623(Cytosolic DNA-sensing pathway);04625(C-type lectin receptor signaling pathway);04640(Hematopoietic cell lineage)…	K04519	NA	interleukin 1 beta [Source:HGNC Symbol;Acc:HGNC:5992]	protein_coding	2.35425	21.1812	0.111148	-3.16944	8.68373e-06	0.000480144	down
ENSG00000166710	B2M	GO:0000139(Golgi membrane);GO:0001895(retina homeostasis);GO:0001916(positive regulation of T cell mediated cytotoxicity);GO:0002237(response to molecule of bacterial origin);GO:0002376(immune system process);GO:0002474(antigen processing and presentation of peptide antigen via MHC class I);GO:0002479(antigen processing and presentation of exogenous peptide antigen via MHC class I, TAP-dependent)…	04612(Antigen processing and presentation);05163(Human cytomegalovirus infection);05166(Human T-cell leukemia virus 1 infection);05168(Herpes simplex virus 1 infection);05169(Epstein-Barr virus infection);05170(Human immunodeficiency virus 1 infection)	NA	NA	beta-2-microglobulin [Source:HGNC Symbol;Acc:HGNC:914]	protein_coding	12.8544	113.302	0.113453	-3.13984	8.96111e-06	0.000493491	down
ENSG00000079805	DNM2	GO:0000086(G2/M transition of mitotic cell cycle);GO:0000139(Golgi membrane);GO:0000166(nucleotide binding);GO:0001891(phagocytic cup);GO:0001917(photoreceptor inner segment);GO:0002031(G protein-coupled receptor internalization);GO:0003281(ventricular septum development);GO:0003924(GTPase activity);GO:0005515(protein binding);GO:0005525(GTP binding);GO:0005634(nucleus);GO:0005737(cytoplasm);GO:0…	04072(Phospholipase D signaling pathway);04144(Endocytosis);04666(Fc gamma R-mediated phagocytosis);04721(Synaptic vesicle cycle);04961(Endocrine and other factor-regulated calcium reabsorption);05100(Bacterial invasion of epithelial cells)	K01528	EC:3.6.5.5	dynamin 2 [Source:HGNC Symbol;Acc:HGNC:2974]	protein_coding	1.42431	12.6465	0.112624	-3.15041	9.16464e-06	0.000501635	down
ENSG00000064601	CTSA	GO:0004180(carboxypeptidase activity);GO:0004185(serine-type carboxypeptidase activity);GO:0005576(extracellular region);GO:0005654(nucleoplasm);GO:0005764(lysosome);GO:0005765(lysosomal membrane);GO:0005783(endoplasmic reticulum);GO:0006508(proteolysis);GO:0006687(glycosphingolipid metabolic process);GO:0006886(intracellular protein transport);GO:0008047(enzyme activator activity);GO:0008233(pep…	04142(Lysosome);04614(Renin-angiotensin system)	NA	NA	cathepsin A [Source:HGNC Symbol;Acc:HGNC:9251]	protein_coding	0.396695	3.72658	0.10645	-3.23175	9.18216e-06	0.000501635	down
ENSG00000132507	EIF5A	GO:0003723(RNA binding);GO:0003746(translation elongation factor activity);GO:0005515(protein binding);GO:0005634(nucleus);GO:0005642(annulate lamellae);GO:0005643(nuclear pore);GO:0005737(cytoplasm);GO:0005783(endoplasmic reticulum);GO:0005789(endoplasmic reticulum membrane);GO:0005829(cytosol);GO:0006406(mRNA export from nucleus);GO:0006412(translation);GO:0006414(translational elongation);GO:0…	NA	K03263	NA	eukaryotic translation initiation factor 5A [Source:HGNC Symbol;Acc:HGNC:3300]	protein_coding	25.6095	224.209	0.114222	-3.13009	9.42553e-06	0.000511871	down
ENSG00000162231	NXF1	GO:0000346(transcription export complex);GO:0003676(nucleic acid binding);GO:0003723(RNA binding);GO:0003729(mRNA binding);GO:0005515(protein binding);GO:0005634(nucleus);GO:0005643(nuclear pore);GO:0005654(nucleoplasm);GO:0005737(cytoplasm);GO:0005829(cytosol);GO:0006405(RNA export from nucleus);GO:0006406(mRNA export from nucleus);GO:0016032(viral process);GO:0016607(nuclear speck);GO:0016973(p…	03008(Ribosome biogenesis in eukaryotes);03013(RNA transport);03015(mRNA surveillance pathway);05164(Influenza A);05168(Herpes simplex virus 1 infection)	K14284	NA	nuclear RNA export factor 1 [Source:HGNC Symbol;Acc:HGNC:8071]	protein_coding	0.93111	8.27978	0.112456	-3.15257	9.45009e-06	0.000511881	down
ENSG00000149483	TMEM138	GO:0005773(vacuole);GO:0005774(vacuolar membrane);GO:0005929(cilium);GO:0016020(membrane);GO:0016021(integral component of membrane);GO:0030030(cell projection organization);GO:0042995(cell projection);GO:0060271(cilium assembly)	NA	K22867	NA	transmembrane protein 138 [Source:HGNC Symbol;Acc:HGNC:26944]	retained_intron	0.888291	8.07691	0.109979	-3.1847	9.67381e-06	0.000521227	down
ENSG00000137073	UBAP2	GO:0003723(RNA binding);GO:0005515(protein binding);GO:0005634(nucleus);GO:0005737(cytoplasm);GO:0045296(cadherin binding)	NA	NA	NA	ubiquitin associated protein 2 [Source:HGNC Symbol;Acc:HGNC:14185]	nonsense_mediated_decay	0.922398	8.15881	0.113056	-3.1449	9.97627e-06	0.000536053	down
ENSG00000163848	ZNF148	GO:0000122(negative regulation of transcription by RNA polymerase II);GO:0000976(transcription regulatory region sequence-specific DNA binding);GO:0000978(RNA polymerase II proximal promoter sequence-specific DNA binding);GO:0000981(DNA-binding transcription factor activity, RNA polymerase II-specific);GO:0001227(DNA-binding transcription repressor activity, RNA polymerase II-specific);GO:0003676…	NA	NA	NA	zinc finger protein 148 [Source:HGNC Symbol;Acc:HGNC:12933]	protein_coding	0.605653	5.42792	0.111581	-3.16384	9.98808e-06	0.000536053	down
ENSG00000137210	TMEM14B	GO:0005515(protein binding);GO:0007275(multicellular organism development);GO:0007399(nervous system development);GO:0016020(membrane);GO:0016021(integral component of membrane);GO:0021987(cerebral cortex development);GO:0061351(neural precursor cell proliferation);GO:2000045(regulation of G1/S transition of mitotic cell cycle)	NA	NA	NA	transmembrane protein 14B [Source:HGNC Symbol;Acc:HGNC:21384]	protein_coding	0.823289	7.51402	0.109567	-3.19011	1.02428e-05	0.000545507	down
ENSG00000169375	SIN3A	GO:0000122(negative regulation of transcription by RNA polymerase II);GO:0000776(kinetochore);GO:0000785(chromatin);GO:0000976(transcription regulatory region sequence-specific DNA binding);GO:0001102(RNA polymerase II activating transcription factor binding);GO:0001103(RNA polymerase II repressing transcription factor binding);GO:0001701(in utero embryonic development);GO:0002218(activation of i…	04919(Thyroid hormone signaling pathway);05016(Huntington disease);05169(Epstein-Barr virus infection);05202(Transcriptional misregulation in cancer)	K11644	NA	SIN3 transcription regulator family member A [Source:HGNC Symbol;Acc:HGNC:19353]	protein_coding	1.96213	17.038	0.115162	-3.11826	1.02469e-05	0.000545507	down
ENSG00000183853	KIRREL1	GO:0001933(negative regulation of protein phosphorylation);GO:0005515(protein binding);GO:0005886(plasma membrane);GO:0005911(cell-cell junction);GO:0007588(excretion);GO:0016020(membrane);GO:0016021(integral component of membrane);GO:0017022(myosin binding);GO:0030838(positive regulation of actin filament polymerization);GO:0031253(cell projection membrane);GO:0043198(dendritic shaft);GO:0045121…	NA	NA	NA	kirre like nephrin family adhesion molecule 1 [Source:HGNC Symbol;Acc:HGNC:15734]	protein_coding	8.07105	69.7494	0.115715	-3.11135	1.0419e-05	0.000551623	down
ENSG00000118785	SPP1	GO:0001503(ossification);GO:0001649(osteoblast differentiation);GO:0005125(cytokine activity);GO:0005515(protein binding);GO:0005576(extracellular region);GO:0005615(extracellular space);GO:0005788(endoplasmic reticulum lumen);GO:0005794(Golgi apparatus);GO:0006710(androgen catabolic process);GO:0006954(inflammatory response);GO:0007155(cell adhesion);GO:0007566(embryo implantation);GO:0010033(re…	04151(PI3K-Akt signaling pathway);04371(Apelin signaling pathway);04510(Focal adhesion);04512(ECM-receptor interaction);04620(Toll-like receptor signaling pathway);05165(Human papillomavirus infection)	K06250	NA	secreted phosphoprotein 1 [Source:HGNC Symbol;Acc:HGNC:11255]	protein_coding	4.6874	40.8061	0.11487	-3.12193	1.07051e-05	0.000565681	down
ENSG00000104447	TRPS1	GO:0000122(negative regulation of transcription by RNA polymerase II);GO:0000790(nuclear chromatin);GO:0000977(RNA polymerase II regulatory region sequence-specific DNA binding);GO:0000981(DNA-binding transcription factor activity, RNA polymerase II-specific);GO:0001227(DNA-binding transcription repressor activity, RNA polymerase II-specific);GO:0001501(skeletal system development);GO:0003676(nuc…	NA	K22040	NA	transcriptional repressor GATA binding 1 [Source:HGNC Symbol;Acc:HGNC:12340]	protein_coding	0.536278	4.66176	0.115038	-3.11982	1.15585e-05	0.00060259	down
ENSG00000091039	OSBPL8	GO:0001786(phosphatidylserine binding);GO:0005548(phospholipid transporter activity);GO:0005634(nucleus);GO:0005783(endoplasmic reticulum);GO:0005789(endoplasmic reticulum membrane);GO:0005829(cytosol);GO:0006869(lipid transport);GO:0008289(lipid binding);GO:0010891(negative regulation of sequestering of triglyceride);GO:0015248(sterol transporter activity);GO:0015485(cholesterol binding);GO:0015…	NA	K22285	NA	oxysterol binding protein like 8 [Source:HGNC Symbol;Acc:HGNC:16396]	protein_coding	0.969017	8.34065	0.11618	-3.10557	1.15654e-05	0.00060259	down
ENSG00000198894	CIPC	GO:0005515(protein binding);GO:0005634(nucleus);GO:0005737(cytoplasm);GO:0005829(cytosol);GO:0042754(negative regulation of circadian rhythm);GO:0045892(negative regulation of transcription, DNA-templated);GO:0048511(rhythmic process)	NA	NA	NA	CLOCK interacting pacemaker [Source:HGNC Symbol;Acc:HGNC:20365]	protein_coding	0.529672	4.65186	0.113863	-3.13463	1.16021e-05	0.000602627	down
ENSG00000141027	NCOR1	GO:0000118(histone deacetylase complex);GO:0000122(negative regulation of transcription by RNA polymerase II);GO:0000790(nuclear chromatin);GO:0000981(DNA-binding transcription factor activity, RNA polymerase II-specific);GO:0001012(RNA polymerase II regulatory region DNA binding);GO:0001102(RNA polymerase II activating transcription factor binding);GO:0003677(DNA binding);GO:0003682(chromatin bi…	01522(Endocrine resistance);04919(Thyroid hormone signaling pathway);05202(Transcriptional misregulation in cancer)	K04650	NA	nuclear receptor corepressor 1 [Source:HGNC Symbol;Acc:HGNC:7672]	retained_intron	0.991656	8.80767	0.11259	-3.15085	1.17556e-05	0.000608299	down
ENSG00000077238	IL4R	GO:0002376(immune system process);GO:0002532(production of molecular mediator involved in inflammatory response);GO:0002639(positive regulation of immunoglobulin production);GO:0004896(cytokine receptor activity);GO:0004913(interleukin-4 receptor activity);GO:0005515(protein binding);GO:0005576(extracellular region);GO:0005615(extracellular space);GO:0005886(plasma membrane);GO:0005887(integral c…	04060(Cytokine-cytokine receptor interaction);04151(PI3K-Akt signaling pathway);04630(Jak-STAT signaling pathway);04640(Hematopoietic cell lineage);04658(Th1 and Th2 cell differentiation);04659(Th17 cell differentiation);05200(Pathways in cancer);05321(Inflammatory bowel disease (IBD))	K05071	NA	interleukin 4 receptor [Source:HGNC Symbol;Acc:HGNC:6015]	protein_coding	0.547617	4.82297	0.113543	-3.13868	1.193e-05	0.00061616	down
ENSG00000142192	APP	GO:0001934(positive regulation of protein phosphorylation);GO:0001967(suckling behavior);GO:0002265(astrocyte activation involved in immune response);GO:0002576(platelet degranulation);GO:0003677(DNA binding);GO:0004867(serine-type endopeptidase inhibitor activity);GO:0005102(signaling receptor binding);GO:0005515(protein binding);GO:0005576(extracellular region);GO:0005615(extracellular space);G…	04726(Serotonergic synapse);05010(Alzheimer disease)	NA	NA	amyloid beta precursor protein [Source:HGNC Symbol;Acc:HGNC:620]	protein_coding	17.5368	148.701	0.117933	-3.08395	1.21938e-05	0.000627418	down
ENSG00000181929	PRKAG1	GO:0000166(nucleotide binding);GO:0004672(protein kinase activity);GO:0004679(AMP-activated protein kinase activity);GO:0004691(cAMP-dependent protein kinase activity);GO:0005515(protein binding);GO:0005524(ATP binding);GO:0005634(nucleus);GO:0005654(nucleoplasm);GO:0005829(cytosol);GO:0006110(regulation of glycolytic process);GO:0006468(protein phosphorylation);GO:0006629(lipid metabolic process…	04068(FoxO signaling pathway);04152(AMPK signaling pathway);04211(Longevity regulating pathway);04213(Longevity regulating pathway - multiple species);04371(Apelin signaling pathway);04530(Tight junction);04710(Circadian rhythm);04714(Thermogenesis);04910(Insulin signaling pathway);04920(Adipocytokine signaling pathway);04921(Oxytocin signaling pathway);04922(Glucagon signaling pathway);04931(Ins…	NA	NA	protein kinase AMP-activated non-catalytic subunit gamma 1 [Source:HGNC Symbol;Acc:HGNC:9385]	protein_coding	0.76907	6.79576	0.113169	-3.14345	1.22649e-05	0.000629895	down
ENSG00000162191	UBXN1	GO:0005515(protein binding);GO:0005634(nucleus);GO:0005737(cytoplasm);GO:0005783(endoplasmic reticulum);GO:0005829(cytosol);GO:0006457(protein folding);GO:0016032(viral process);GO:0030425(dendrite);GO:0031397(negative regulation of protein ubiquitination);GO:0031593(polyubiquitin modification-dependent protein binding);GO:0031625(ubiquitin protein ligase binding);GO:0032435(negative regulation o…	NA	NA	NA	UBX domain protein 1 [Source:HGNC Symbol;Acc:HGNC:18402]	protein_coding	1.29493	11.368	0.11391	-3.13403	1.2325e-05	0.000631799	down
ENSG00000119125	GDA	GO:0005622(intracellular);GO:0005829(cytosol);GO:0006139(nucleobase-containing compound metabolic process);GO:0006147(guanine catabolic process);GO:0006195(purine nucleotide catabolic process);GO:0007399(nervous system development);GO:0008270(zinc ion binding);GO:0008892(guanine deaminase activity);GO:0016787(hydrolase activity);GO:0016810(hydrolase activity, acting on carbon-nitrogen (but not pe…	00230(Purine metabolism)	K01487	EC:3.5.4.3	guanine deaminase [Source:HGNC Symbol;Acc:HGNC:4212]	protein_coding	4.52416	38.4209	0.117753	-3.08617	1.25773e-05	0.000642333	down
ENSG00000198589	LRBA	GO:0003674(molecular_function);GO:0005515(protein binding);GO:0005764(lysosome);GO:0005783(endoplasmic reticulum);GO:0005794(Golgi apparatus);GO:0005886(plasma membrane);GO:0008150(biological_process);GO:0016020(membrane);GO:0016021(integral component of membrane)	NA	NA	NA	LPS responsive beige-like anchor protein [Source:HGNC Symbol;Acc:HGNC:1742]	protein_coding	0.183627	1.61175	0.11393	-3.13378	1.27265e-05	0.000646339	down
ENSG00000164649	CDCA7L	GO:0001650(fibrillar center);GO:0005515(protein binding);GO:0005634(nucleus);GO:0005730(nucleolus);GO:0005737(cytoplasm);GO:0005829(cytosol);GO:0006355(regulation of transcription, DNA-templated);GO:0008284(positive regulation of cell population proliferation);GO:0016020(membrane);GO:0016021(integral component of membrane);GO:0051301(cell division)	NA	NA	NA	cell division cycle associated 7 like [Source:HGNC Symbol;Acc:HGNC:30777]	protein_coding	4.8987	41.1743	0.118975	-3.07127	1.37249e-05	0.000690651	down
ENSG00000215252	GOLGA8B	GO:0000137(Golgi cis cisterna);GO:0005794(Golgi apparatus);GO:0005801(cis-Golgi network);GO:0005829(cytosol);GO:0007030(Golgi organization);GO:0016020(membrane);GO:0032580(Golgi cisterna membrane)	NA	NA	NA	golgin A8 family member B [Source:HGNC Symbol;Acc:HGNC:31973]	retained_intron	0.490037	4.15513	0.117935	-3.08393	1.40938e-05	0.000704047	down
ENSG00000112851	ERBIN	GO:0005102(signaling receptor binding);GO:0005176(ErbB-2 class receptor binding);GO:0005200(structural constituent of cytoskeleton);GO:0005515(protein binding);GO:0005604(basement membrane);GO:0005634(nucleus);GO:0005737(cytoplasm);GO:0005886(plasma membrane);GO:0006605(protein targeting);GO:0007155(cell adhesion);GO:0007165(signal transduction);GO:0007173(epidermal growth factor receptor signali…	04621(NOD-like receptor signaling pathway)	K12796	NA	erbb2 interacting protein [Source:HGNC Symbol;Acc:HGNC:15842]	protein_coding	0.217127	1.90349	0.114068	-3.13204	1.457e-05	0.000725195	down
ENSG00000273559	CWC25	GO:0000398(mRNA splicing, via spliceosome);GO:0005634(nucleus);GO:0005654(nucleoplasm);GO:0016607(nuclear speck);GO:0071006(U2-type catalytic step 1 spliceosome)	NA	NA	NA	CWC25 spliceosome associated protein homolog [Source:HGNC Symbol;Acc:HGNC:25989]	nonsense_mediated_decay	0.877653	7.5182	0.116737	-3.09866	1.48959e-05	0.000738735	down
ENSG00000174748	RPL15	GO:0000184(nuclear-transcribed mRNA catabolic process, nonsense-mediated decay);GO:0002181(cytoplasmic translation);GO:0003723(RNA binding);GO:0003735(structural constituent of ribosome);GO:0005515(protein binding);GO:0005622(intracellular);GO:0005634(nucleus);GO:0005829(cytosol);GO:0005840(ribosome);GO:0006412(translation);GO:0006413(translational initiation);GO:0006614(SRP-dependent cotranslati…	03010(Ribosome)	K02877	NA	ribosomal protein L15 [Source:HGNC Symbol;Acc:HGNC:10306]	retained_intron	2.64234	22.029	0.119948	-3.05952	1.54126e-05	0.000757102	down
ENSG00000147526	TACC1	GO:0000226(microtubule cytoskeleton organization);GO:0005515(protein binding);GO:0005634(nucleus);GO:0005737(cytoplasm);GO:0005815(microtubule organizing center);GO:0005856(cytoskeleton);GO:0007049(cell cycle);GO:0007052(mitotic spindle organization);GO:0008283(cell population proliferation);GO:0016020(membrane);GO:0021987(cerebral cortex development);GO:0030496(midbody);GO:0051301(cell division)	NA	K14281	NA	transforming acidic coiled-coil containing protein 1 [Source:HGNC Symbol;Acc:HGNC:11522]	retained_intron	0.216478	1.85873	0.116466	-3.10202	1.54319e-05	0.000757102	down
ENSG00000081870	HSPB11	GO:0001501(skeletal system development);GO:0001822(kidney development);GO:0005515(protein binding);GO:0005813(centrosome);GO:0005929(cilium);GO:0007224(smoothened signaling pathway);GO:0007283(spermatogenesis);GO:0007507(heart development);GO:0015031(protein transport);GO:0030154(cell differentiation);GO:0030324(lung development);GO:0030992(intraciliary transport particle B);GO:0035735(intracilia…	NA	K19369	NA	heat shock protein family B (small) member 11 [Source:HGNC Symbol;Acc:HGNC:25019]	protein_coding	1.06139	9.24478	0.11481	-3.12268	1.55733e-05	0.000759959	down
ENSG00000070756	PABPC1	GO:0000184(nuclear-transcribed mRNA catabolic process, nonsense-mediated decay);GO:0000398(mRNA splicing, via spliceosome);GO:0003676(nucleic acid binding);GO:0003723(RNA binding);GO:0003730(mRNA 3'-UTR binding);GO:0005515(protein binding);GO:0005634(nucleus);GO:0005681(spliceosomal complex);GO:0005737(cytoplasm);GO:0005829(cytosol);GO:0005925(focal adhesion);GO:0006378(mRNA polyadenylation);GO:0…	03013(RNA transport);03015(mRNA surveillance pathway);03018(RNA degradation)	K13126	NA	poly(A) binding protein cytoplasmic 1 [Source:HGNC Symbol;Acc:HGNC:8554]	protein_coding	18.604	152.758	0.121788	-3.03756	1.58068e-05	0.000769986	down
ENSG00000111348	ARHGDIB	GO:0003924(GTPase activity);GO:0005094(Rho GDP-dissociation inhibitor activity);GO:0005096(GTPase activator activity);GO:0005515(protein binding);GO:0005737(cytoplasm);GO:0005829(cytosol);GO:0005856(cytoskeleton);GO:0007162(negative regulation of cell adhesion);GO:0007266(Rho protein signal transduction);GO:0007275(multicellular organism development);GO:0016020(membrane);GO:0031410(cytoplasmic ve…	04722(Neurotrophin signaling pathway);04962(Vasopressin-regulated water reabsorption)	NA	NA	Rho GDP dissociation inhibitor beta [Source:HGNC Symbol;Acc:HGNC:679]	protein_coding	2.21507	18.5427	0.119458	-3.06543	1.61385e-05	0.000780599	down
ENSG00000128908	INO80	GO:0000070(mitotic sister chromatid segregation);GO:0000166(nucleotide binding);GO:0000724(double-strand break repair via homologous recombination);GO:0003677(DNA binding);GO:0003779(actin binding);GO:0005515(protein binding);GO:0005524(ATP binding);GO:0005634(nucleus);GO:0005654(nucleoplasm);GO:0005694(chromosome);GO:0005737(cytoplasm);GO:0005819(spindle);GO:0005856(cytoskeleton);GO:0005874(micr…	NA	K11665	EC:3.6.4.12	INO80 complex subunit [Source:HGNC Symbol;Acc:HGNC:26956]	protein_coding	0.531149	4.40361	0.120617	-3.0515	1.67733e-05	0.00080703	down
ENSG00000203760	CENPW	GO:0000278(mitotic cell cycle);GO:0000775(chromosome, centromeric region);GO:0000776(kinetochore);GO:0000777(condensed chromosome kinetochore);GO:0003677(DNA binding);GO:0005515(protein binding);GO:0005634(nucleus);GO:0005654(nucleoplasm);GO:0005694(chromosome);GO:0005730(nucleolus);GO:0007049(cell cycle);GO:0007059(chromosome segregation);GO:0016363(nuclear matrix);GO:0034080(CENP-A containing n…	NA	NA	NA	centromere protein W [Source:HGNC Symbol;Acc:HGNC:21488]	protein_coding	2.31964	19.7181	0.11764	-3.08755	1.72531e-05	0.000827213	down
ENSG00000101019	UQCC1	GO:0005515(protein binding);GO:0005739(mitochondrion);GO:0005743(mitochondrial inner membrane);GO:0016020(membrane);GO:0031410(cytoplasmic vesicle);GO:0034551(mitochondrial respiratory chain complex III assembly);GO:0070131(positive regulation of mitochondrial translation)	NA	K17662	NA	ubiquinol-cytochrome c reductase complex assembly factor 1 [Source:HGNC Symbol;Acc:HGNC:15891]	retained_intron	0.619004	5.26267	0.117622	-3.08777	1.74868e-05	0.000836957	down
ENSG00000112769	LAMA4	GO:0001568(blood vessel development);GO:0005102(signaling receptor binding);GO:0005201(extracellular matrix structural constituent);GO:0005515(protein binding);GO:0005576(extracellular region);GO:0005604(basement membrane);GO:0007155(cell adhesion);GO:0030155(regulation of cell adhesion);GO:0030198(extracellular matrix organization);GO:0030334(regulation of cell migration);GO:0031594(neuromuscula…	04151(PI3K-Akt signaling pathway);04510(Focal adhesion);04512(ECM-receptor interaction);05143(African trypanosomiasis);05145(Toxoplasmosis);05146(Amoebiasis);05165(Human papillomavirus infection);05200(Pathways in cancer);05222(Small cell lung cancer)	NA	NA	laminin subunit alpha 4 [Source:HGNC Symbol;Acc:HGNC:6484]	protein_coding	0.849849	7.21173	0.117843	-3.08507	1.82025e-05	0.000868181	down
ENSG00000116350	SRSF4	GO:0000375(RNA splicing, via transesterification reactions);GO:0000381(regulation of alternative mRNA splicing, via spliceosome);GO:0000398(mRNA splicing, via spliceosome);GO:0003676(nucleic acid binding);GO:0003723(RNA binding);GO:0005515(protein binding);GO:0005634(nucleus);GO:0005654(nucleoplasm);GO:0006397(mRNA processing);GO:0006405(RNA export from nucleus);GO:0006406(mRNA export from nucleu…	03040(Spliceosome);05168(Herpes simplex virus 1 infection)	K12893	NA	serine and arginine rich splicing factor 4 [Source:HGNC Symbol;Acc:HGNC:10786]	protein_coding	4.47232	36.2452	0.123391	-3.01869	1.84089e-05	0.000876498	down
ENSG00000160584	SIK3	GO:0000166(nucleotide binding);GO:0000226(microtubule cytoskeleton organization);GO:0000287(magnesium ion binding);GO:0004672(protein kinase activity);GO:0004674(protein serine/threonine kinase activity);GO:0005515(protein binding);GO:0005524(ATP binding);GO:0005654(nucleoplasm);GO:0005737(cytoplasm);GO:0006468(protein phosphorylation);GO:0016301(kinase activity);GO:0016310(phosphorylation);GO:00…	NA	K19009	EC:2.7.11.1	SIK family kinase 3 [Source:HGNC Symbol;Acc:HGNC:29165]	protein_coding	0.188882	1.59542	0.11839	-3.07838	1.89951e-05	0.000899052	down
ENSG00000143398	PIP5K1A	GO:0000166(nucleotide binding);GO:0001726(ruffle);GO:0005515(protein binding);GO:0005524(ATP binding);GO:0005634(nucleus);GO:0005654(nucleoplasm);GO:0005737(cytoplasm);GO:0005829(cytosol);GO:0005847(mRNA cleavage and polyadenylation specificity factor complex);GO:0005886(plasma membrane);GO:0005925(focal adhesion);GO:0006650(glycerophospholipid metabolic process);GO:0006661(phosphatidylinositol b…	00562(Inositol phosphate metabolism);04070(Phosphatidylinositol signaling system);04072(Phospholipase D signaling pathway);04144(Endocytosis);04666(Fc gamma R-mediated phagocytosis);04810(Regulation of actin cytoskeleton);05231(Choline metabolism in cancer)	NA	NA	phosphatidylinositol-4-phosphate 5-kinase type 1 alpha [Source:HGNC Symbol;Acc:HGNC:8994]	protein_coding	4.12397	33.0424	0.124808	-3.00221	1.94633e-05	0.000917151	down
ENSG00000184216	IRAK1	GO:0000166(nucleotide binding);GO:0000187(activation of MAPK activity);GO:0001959(regulation of cytokine-mediated signaling pathway);GO:0002224(toll-like receptor signaling pathway);GO:0002376(immune system process);GO:0002755(MyD88-dependent toll-like receptor signaling pathway);GO:0004672(protein kinase activity);GO:0004674(protein serine/threonine kinase activity);GO:0004704(NF-kappaB-inducing…	04010(MAPK signaling pathway);04064(NF-kappa B signaling pathway);04620(Toll-like receptor signaling pathway);04722(Neurotrophin signaling pathway);05133(Pertussis);05140(Leishmaniasis);05142(Chagas disease (American trypanosomiasis));05145(Toxoplasmosis);05152(Tuberculosis);05161(Hepatitis B);05162(Measles);05168(Herpes simplex virus 1 infection);05169(Epstein-Barr virus infection);05170(Human i…	K04730	EC:2.7.11.1	interleukin 1 receptor associated kinase 1 [Source:HGNC Symbol;Acc:HGNC:6112]	protein_coding	0.495646	4.16727	0.118938	-3.07172	1.95958e-05	0.000921809	down
ENSG00000026508	CD44	GO:0004888(transmembrane signaling receptor activity);GO:0004896(cytokine receptor activity);GO:0005515(protein binding);GO:0005518(collagen binding);GO:0005540(hyaluronic acid binding);GO:0005794(Golgi apparatus);GO:0005829(cytosol);GO:0005886(plasma membrane);GO:0005887(integral component of plasma membrane);GO:0005902(microvillus);GO:0005925(focal adhesion);GO:0006954(inflammatory response);GO…	04512(ECM-receptor interaction);04640(Hematopoietic cell lineage);05131(Shigellosis);05169(Epstein-Barr virus infection);05205(Proteoglycans in cancer);05206(MicroRNAs in cancer)	NA	NA	CD44 molecule (Indian blood group) [Source:HGNC Symbol;Acc:HGNC:1681]	protein_coding	1.79126	14.4124	0.124286	-3.00826	1.96885e-05	0.000924586	down
ENSG00000167196	FBXO22	GO:0000209(protein polyubiquitination);GO:0004842(ubiquitin-protein transferase activity);GO:0005515(protein binding);GO:0005634(nucleus);GO:0005737(cytoplasm);GO:0005829(cytosol);GO:0006464(cellular protein modification process);GO:0006511(ubiquitin-dependent protein catabolic process);GO:0006913(nucleocytoplasmic transport);GO:0009267(cellular response to starvation);GO:0010830(regulation of my…	NA	K10302	NA	F-box protein 22 [Source:HGNC Symbol;Acc:HGNC:13593]	nonsense_mediated_decay	1.82092	14.7574	0.12339	-3.0187	1.97309e-05	0.00092499	down
ENSG00000163374	YY1AP1	GO:0001650(fibrillar center);GO:0003714(transcription corepressor activity);GO:0005515(protein binding);GO:0005634(nucleus);GO:0005654(nucleoplasm);GO:0005730(nucleolus);GO:0005737(cytoplasm);GO:0008283(cell population proliferation);GO:0030154(cell differentiation);GO:0030183(B cell differentiation);GO:0031011(Ino80 complex);GO:0045892(negative regulation of transcription, DNA-templated);GO:0051…	NA	NA	NA	YY1 associated protein 1 [Source:HGNC Symbol;Acc:HGNC:30935]	protein_coding	0.409424	3.43639	0.119144	-3.06922	2.00147e-05	0.000935097	down
ENSG00000186416	NKRF	GO:0000978(RNA polymerase II proximal promoter sequence-specific DNA binding);GO:0001228(DNA-binding transcription activator activity, RNA polymerase II-specific);GO:0003676(nucleic acid binding);GO:0003677(DNA binding);GO:0003723(RNA binding);GO:0005515(protein binding);GO:0005634(nucleus);GO:0005654(nucleoplasm);GO:0005730(nucleolus);GO:0045892(negative regulation of transcription, DNA-template…	NA	NA	NA	NFKB repressing factor [Source:HGNC Symbol;Acc:HGNC:19374]	protein_coding	1.04508	8.4692	0.123397	-3.01862	2.00793e-05	0.000936521	down
ENSG00000119685	TTLL5	GO:0000166(nucleotide binding);GO:0005524(ATP binding);GO:0005634(nucleus);GO:0005737(cytoplasm);GO:0005813(centrosome);GO:0005829(cytosol);GO:0005856(cytoskeleton);GO:0005874(microtubule);GO:0005886(plasma membrane);GO:0005929(cilium);GO:0006464(cellular protein modification process);GO:0016874(ligase activity);GO:0018095(protein polyglutamylation);GO:0042995(cell projection);GO:0060041(retina d…	NA	K16602	EC:6.-.-.-	tubulin tyrosine ligase like 5 [Source:HGNC Symbol;Acc:HGNC:19963]	protein_coding	0.230286	1.94101	0.118643	-3.07531	2.0188e-05	0.000939992	down
ENSG00000184640	SEPT9	GO:0000166(nucleotide binding);GO:0001725(stress fiber);GO:0003924(GTPase activity);GO:0005515(protein binding);GO:0005525(GTP binding);GO:0005737(cytoplasm);GO:0005856(cytoskeleton);GO:0005874(microtubule);GO:0005930(axoneme);GO:0005940(septin ring);GO:0007049(cell cycle);GO:0015629(actin cytoskeleton);GO:0015630(microtubule cytoskeleton);GO:0031105(septin complex);GO:0032947(protein-containing …	05100(Bacterial invasion of epithelial cells)	K16938	NA	septin 9 [Source:HGNC Symbol;Acc:HGNC:7323]	protein_coding	9.2247	73.1342	0.126134	-2.98697	2.09593e-05	0.000972603	down
ENSG00000101639	CEP192	GO:0000086(G2/M transition of mitotic cell cycle);GO:0000242(pericentriolar material);GO:0005515(protein binding);GO:0005737(cytoplasm);GO:0005813(centrosome);GO:0005814(centriole);GO:0005829(cytosol);GO:0005856(cytoskeleton);GO:0009617(response to bacterium);GO:0010389(regulation of G2/M transition of mitotic cell cycle);GO:0010923(negative regulation of phosphatase activity);GO:0019902(phosphat…	NA	K16725	NA	centrosomal protein 192 [Source:HGNC Symbol;Acc:HGNC:25515]	protein_coding	0.401845	3.24441	0.123858	-3.01325	2.10158e-05	0.000973579	down
ENSG00000112655	PTK7	GO:0001736(establishment of planar polarity);GO:0001843(neural tube closure);GO:0003281(ventricular septum development);GO:0003401(axis elongation);GO:0004672(protein kinase activity);GO:0005515(protein binding);GO:0005524(ATP binding);GO:0005886(plasma membrane);GO:0005887(integral component of plasma membrane);GO:0005911(cell-cell junction);GO:0005925(focal adhesion);GO:0006468(protein phosphor…	NA	NA	NA	protein tyrosine kinase 7 (inactive) [Source:HGNC Symbol;Acc:HGNC:9618]	protein_coding	0.451307	3.68503	0.12247	-3.0295	2.11681e-05	0.000978982	down
ENSG00000157657	ZNF618	GO:0000981(DNA-binding transcription factor activity, RNA polymerase II-specific);GO:0003676(nucleic acid binding);GO:0003677(DNA binding);GO:0005634(nucleus);GO:0006357(regulation of transcription by RNA polymerase II);GO:0046872(metal ion binding)	NA	NA	NA	zinc finger protein 618 [Source:HGNC Symbol;Acc:HGNC:29416]	protein_coding	0.190663	1.56298	0.121987	-3.0352	2.15098e-05	0.000989777	down
ENSG00000171552	BCL2L1	GO:0001541(ovarian follicle development);GO:0001701(in utero embryonic development);GO:0001836(release of cytochrome c from mitochondria);GO:0005515(protein binding);GO:0005634(nucleus);GO:0005737(cytoplasm);GO:0005739(mitochondrion);GO:0005741(mitochondrial outer membrane);GO:0005743(mitochondrial inner membrane);GO:0005759(mitochondrial matrix);GO:0005783(endoplasmic reticulum);GO:0005813(centr…	01521(EGFR tyrosine kinase inhibitor resistance);01524(Platinum drug resistance);04014(Ras signaling pathway);04064(NF-kappa B signaling pathway);04115(p53 signaling pathway);04137(Mitophagy - animal);04140(Autophagy - animal);04151(PI3K-Akt signaling pathway);04210(Apoptosis);04215(Apoptosis - multiple species);04621(NOD-like receptor signaling pathway);04630(Jak-STAT signaling pathway);05014(Am…	NA	NA	BCL2 like 1 [Source:HGNC Symbol;Acc:HGNC:992]	protein_coding	3.66952	29.1242	0.125995	-2.98856	2.15655e-05	0.000990677	down
ENSG00000159445	THEM4	GO:0005515(protein binding);GO:0005737(cytoplasm);GO:0005739(mitochondrion);GO:0005743(mitochondrial inner membrane);GO:0005758(mitochondrial intermembrane space);GO:0005759(mitochondrial matrix);GO:0005829(cytosol);GO:0005886(plasma membrane);GO:0006629(lipid metabolic process);GO:0006631(fatty acid metabolic process);GO:0006637(acyl-CoA metabolic process);GO:0006915(apoptotic process);GO:001602…	00062(Fatty acid elongation);04151(PI3K-Akt signaling pathway)	K16339	EC:3.1.2.2	thioesterase superfamily member 4 [Source:HGNC Symbol;Acc:HGNC:17947]	nonsense_mediated_decay	0.582046	4.817	0.120832	-3.04893	2.19506e-05	0.001005	down
ENSG00000067225	PKM	GO:0000166(nucleotide binding);GO:0000287(magnesium ion binding);GO:0001666(response to hypoxia);GO:0001889(liver development);GO:0003723(RNA binding);GO:0003824(catalytic activity);GO:0004743(pyruvate kinase activity);GO:0005515(protein binding);GO:0005524(ATP binding);GO:0005576(extracellular region);GO:0005634(nucleus);GO:0005737(cytoplasm);GO:0005739(mitochondrion);GO:0005829(cytosol);GO:0005…	00010(Glycolysis / Gluconeogenesis);00230(Purine metabolism);00620(Pyruvate metabolism);04922(Glucagon signaling pathway);04930(Type II diabetes mellitus);05165(Human papillomavirus infection);05203(Viral carcinogenesis);05230(Central carbon metabolism in cancer)	K00873	EC:2.7.1.40	pyruvate kinase M1/2 [Source:HGNC Symbol;Acc:HGNC:9021]	protein_coding	2.5927	20.5838	0.125958	-2.98898	2.20092e-05	0.001006	down
ENSG00000198363	ASPH	GO:0004597(peptide-aspartate beta-dioxygenase activity);GO:0005198(structural molecule activity);GO:0005509(calcium ion binding);GO:0005515(protein binding);GO:0005737(cytoplasm);GO:0005783(endoplasmic reticulum);GO:0005789(endoplasmic reticulum membrane);GO:0005886(plasma membrane);GO:0006936(muscle contraction);GO:0007389(pattern specification process);GO:0008285(negative regulation of cell pop…	NA	NA	NA	aspartate beta-hydroxylase [Source:HGNC Symbol;Acc:HGNC:757]	protein_coding	13.0629	103.335	0.126412	-2.98379	2.28313e-05	0.00104042	down
ENSG00000122026	RPL21	GO:0000184(nuclear-transcribed mRNA catabolic process, nonsense-mediated decay);GO:0003723(RNA binding);GO:0003735(structural constituent of ribosome);GO:0005515(protein binding);GO:0005622(intracellular);GO:0005737(cytoplasm);GO:0005783(endoplasmic reticulum);GO:0005829(cytosol);GO:0005840(ribosome);GO:0006412(translation);GO:0006413(translational initiation);GO:0006614(SRP-dependent cotranslati…	03010(Ribosome)	K02889	NA	ribosomal protein L21 [Source:HGNC Symbol;Acc:HGNC:10313]	nonsense_mediated_decay	1.27855	10.5838	0.120802	-3.04929	2.37161e-05	0.00107506	down
ENSG00000100014	SPECC1L	GO:0005515(protein binding);GO:0005737(cytoplasm);GO:0005815(microtubule organizing center);GO:0005819(spindle);GO:0005829(cytosol);GO:0005856(cytoskeleton);GO:0005921(gap junction);GO:0007049(cell cycle);GO:0007155(cell adhesion);GO:0015629(actin cytoskeleton);GO:0030036(actin cytoskeleton organization);GO:0030054(cell junction);GO:0031941(filamentous actin);GO:0051301(cell division)	NA	K23028	NA	sperm antigen with calponin homology and coiled-coil domains 1 like [Source:HGNC Symbol;Acc:HGNC:29022]	protein_coding	0.681919	5.38293	0.126682	-2.98072	2.39523e-05	0.00108398	down
ENSG00000110881	ASIC1	GO:0001662(behavioral fear response);GO:0001975(response to amphetamine);GO:0005216(ion channel activity);GO:0005261(cation channel activity);GO:0005272(sodium channel activity);GO:0005515(protein binding);GO:0005794(Golgi apparatus);GO:0005886(plasma membrane);GO:0005887(integral component of plasma membrane);GO:0006811(ion transport);GO:0006812(cation transport);GO:0006814(sodium ion transport)…	04750(Inflammatory mediator regulation of TRP channels)	NA	NA	acid sensing ion channel subunit 1 [Source:HGNC Symbol;Acc:HGNC:100]	protein_coding	0.208599	1.72116	0.121197	-3.04458	2.41144e-05	0.00108952	down
ENSG00000184708	EIF4ENIF1	GO:0000932(P-body);GO:0003723(RNA binding);GO:0003729(mRNA binding);GO:0003743(translation initiation factor activity);GO:0005515(protein binding);GO:0005634(nucleus);GO:0005737(cytoplasm);GO:0005829(cytosol);GO:0006413(translational initiation);GO:0008565(protein transporter activity);GO:0015031(protein transport);GO:0016020(membrane);GO:0016605(PML body);GO:0016607(nuclear speck);GO:0017148(neg…	NA	K18728	NA	eukaryotic translation initiation factor 4E nuclear import factor 1 [Source:HGNC Symbol;Acc:HGNC:16687]	protein_coding	1.26664	9.93733	0.127462	-2.97186	2.48106e-05	0.00111495	down
ENSG00000161970	RPL26	GO:0000184(nuclear-transcribed mRNA catabolic process, nonsense-mediated decay);GO:0002181(cytoplasmic translation);GO:0003723(RNA binding);GO:0003735(structural constituent of ribosome);GO:0005515(protein binding);GO:0005622(intracellular);GO:0005654(nucleoplasm);GO:0005730(nucleolus);GO:0005737(cytoplasm);GO:0005829(cytosol);GO:0005840(ribosome);GO:0006364(rRNA processing);GO:0006412(translatio…	03010(Ribosome)	K02898	NA	ribosomal protein L26 [Source:HGNC Symbol;Acc:HGNC:10327]	protein_coding	15.1813	117.857	0.128811	-2.95667	2.52515e-05	0.00113157	down
ENSG00000177542	SLC25A22	GO:0005313(L-glutamate transmembrane transporter activity);GO:0005739(mitochondrion);GO:0005743(mitochondrial inner membrane);GO:0006811(ion transport);GO:0015183(L-aspartate transmembrane transporter activity);GO:0015293(symporter activity);GO:0015810(aspartate transmembrane transport);GO:0015813(L-glutamate transmembrane transport);GO:0016020(membrane);GO:0016021(integral component of membrane)…	NA	K15107	NA	solute carrier family 25 member 22 [Source:HGNC Symbol;Acc:HGNC:19954]	protein_coding	0.806201	6.41899	0.125596	-2.99313	2.56094e-05	0.00114574	down
ENSG00000171608	PIK3CD	GO:0000166(nucleotide binding);GO:0001779(natural killer cell differentiation);GO:0001816(cytokine production);GO:0002250(adaptive immune response);GO:0002376(immune system process);GO:0002551(mast cell chemotaxis);GO:0002679(respiratory burst involved in defense response);GO:0005515(protein binding);GO:0005524(ATP binding);GO:0005737(cytoplasm);GO:0005829(cytosol);GO:0005886(plasma membrane);GO:…	00562(Inositol phosphate metabolism);01521(EGFR tyrosine kinase inhibitor resistance);01522(Endocrine resistance);01524(Platinum drug resistance);04012(ErbB signaling pathway);04014(Ras signaling pathway);04015(Rap1 signaling pathway);04024(cAMP signaling pathway);04062(Chemokine signaling pathway);04066(HIF-1 signaling pathway);04068(FoxO signaling pathway);04070(Phosphatidylinositol signaling s…	K00922	EC:2.7.1.153	phosphatidylinositol-4,5-bisphosphate 3-kinase catalytic subunit delta [Source:HGNC Symbol;Acc:HGNC:8977]	protein_coding	0.313867	2.54383	0.123384	-3.01877	2.57471e-05	0.00115003	down
ENSG00000105723	GSK3A	GO:0000166(nucleotide binding);GO:0003073(regulation of systemic arterial blood pressure);GO:0003214(cardiac left ventricle morphogenesis);GO:0004672(protein kinase activity);GO:0004674(protein serine/threonine kinase activity);GO:0005102(signaling receptor binding);GO:0005515(protein binding);GO:0005524(ATP binding);GO:0005739(mitochondrion);GO:0005829(cytosol);GO:0005975(carbohydrate metabolic …	04062(Chemokine signaling pathway);04728(Dopaminergic synapse);04932(Non-alcoholic fatty liver disease (NAFLD))	K08822	EC:2.7.11.26	glycogen synthase kinase 3 alpha [Source:HGNC Symbol;Acc:HGNC:4616]	protein_coding	2.65328	20.6193	0.128679	-2.95815	2.63983e-05	0.00117507	down
ENSG00000172548	NIPAL4	GO:0006811(ion transport);GO:0015095(magnesium ion transmembrane transporter activity);GO:0015693(magnesium ion transport);GO:0016020(membrane);GO:0016021(integral component of membrane);GO:1903830(magnesium ion transmembrane transport)	NA	K22733	NA	NIPA like domain containing 4 [Source:HGNC Symbol;Acc:HGNC:28018]	protein_coding	0.68708	5.43257	0.126474	-2.98309	2.64363e-05	0.00117507	down
ENSG00000085415	SEH1L	GO:0000775(chromosome, centromeric region);GO:0000776(kinetochore);GO:0000777(condensed chromosome kinetochore);GO:0002534(cytokine production involved in inflammatory response);GO:0005198(structural molecule activity);GO:0005515(protein binding);GO:0005634(nucleus);GO:0005635(nuclear envelope);GO:0005643(nuclear pore);GO:0005694(chromosome);GO:0005764(lysosome);GO:0005765(lysosomal membrane);GO:…	03013(RNA transport);04150(mTOR signaling pathway)	K14299	NA	SEH1 like nucleoporin [Source:HGNC Symbol;Acc:HGNC:30379]	retained_intron	0.563604	4.40387	0.127979	-2.96602	2.74976e-05	0.00121047	down
ENSG00000142676	RPL11	GO:0000027(ribosomal large subunit assembly);GO:0000184(nuclear-transcribed mRNA catabolic process, nonsense-mediated decay);GO:0002181(cytoplasmic translation);GO:0003723(RNA binding);GO:0003735(structural constituent of ribosome);GO:0005515(protein binding);GO:0005622(intracellular);GO:0005634(nucleus);GO:0005654(nucleoplasm);GO:0005730(nucleolus);GO:0005737(cytoplasm);GO:0005829(cytosol);GO:00…	03010(Ribosome)	K02868	NA	ribosomal protein L11 [Source:HGNC Symbol;Acc:HGNC:10301]	nonsense_mediated_decay	33.0996	253.312	0.130667	-2.93603	2.78802e-05	0.00122338	down
ENSG00000099622	CIRBP	GO:0003676(nucleic acid binding);GO:0003723(RNA binding);GO:0003730(mRNA 3'-UTR binding);GO:0005515(protein binding);GO:0005634(nucleus);GO:0005654(nucleoplasm);GO:0005681(spliceosomal complex);GO:0005730(nucleolus);GO:0005737(cytoplasm);GO:0008266(poly(U) RNA binding);GO:0009409(response to cold);GO:0009411(response to UV);GO:0010494(cytoplasmic stress granule);GO:0017148(negative regulation of …	NA	NA	NA	cold inducible RNA binding protein [Source:HGNC Symbol;Acc:HGNC:1982]	protein_coding	0.976485	7.66986	0.127315	-2.97353	2.8771e-05	0.00125844	down
ENSG00000136108	CKAP2	GO:0000281(mitotic cytokinesis);GO:0000922(spindle pole);GO:0005737(cytoplasm);GO:0005813(centrosome);GO:0005819(spindle);GO:0005829(cytosol);GO:0005856(cytoskeleton);GO:0005874(microtubule);GO:0005881(cytoplasmic microtubule);GO:0006915(apoptotic process);GO:0007026(negative regulation of microtubule depolymerization);GO:0007049(cell cycle);GO:0015630(microtubule cytoskeleton);GO:0045944(positiv…	NA	K16769	NA	cytoskeleton associated protein 2 [Source:HGNC Symbol;Acc:HGNC:1990]	protein_coding	0.606601	4.84794	0.125126	-2.99855	2.93584e-05	0.00128209	down
ENSG00000133104	SPART	GO:0005515(protein binding);GO:0005737(cytoplasm);GO:0005741(mitochondrial outer membrane);GO:0005811(lipid droplet);GO:0005829(cytosol);GO:0005886(plasma membrane);GO:0009838(abscission);GO:0030496(midbody);GO:0030514(negative regulation of BMP signaling pathway);GO:0031625(ubiquitin protein ligase binding);GO:0034389(lipid droplet organization);GO:0045202(synapse);GO:0048698(negative regulation…	04144(Endocytosis)	K19366	NA	spartin [Source:HGNC Symbol;Acc:HGNC:18514]	protein_coding	0.682203	5.34775	0.127568	-2.97066	2.94098e-05	0.0012823	down
ENSG00000142192	APP	GO:0001934(positive regulation of protein phosphorylation);GO:0001967(suckling behavior);GO:0002265(astrocyte activation involved in immune response);GO:0002576(platelet degranulation);GO:0003677(DNA binding);GO:0004867(serine-type endopeptidase inhibitor activity);GO:0005102(signaling receptor binding);GO:0005515(protein binding);GO:0005576(extracellular region);GO:0005615(extracellular space);G…	04726(Serotonergic synapse);05010(Alzheimer disease)	NA	NA	amyloid beta precursor protein [Source:HGNC Symbol;Acc:HGNC:620]	protein_coding	0.670857	5.31296	0.126268	-2.98544	2.96127e-05	0.00128909	down
ENSG00000124508	BTN2A2	GO:0005102(signaling receptor binding);GO:0005515(protein binding);GO:0005886(plasma membrane);GO:0009897(external side of plasma membrane);GO:0009986(cell surface);GO:0014067(negative regulation of phosphatidylinositol 3-kinase signaling);GO:0016020(membrane);GO:0016021(integral component of membrane);GO:0031324(negative regulation of cellular metabolic process);GO:0045591(positive regulation of…	NA	K06712	NA	butyrophilin subfamily 2 member A2 [Source:HGNC Symbol;Acc:HGNC:1137]	protein_coding	0.314202	2.52182	0.124593	-3.0047	2.96653e-05	0.00128934	down
ENSG00000198363	ASPH	GO:0004597(peptide-aspartate beta-dioxygenase activity);GO:0005198(structural molecule activity);GO:0005509(calcium ion binding);GO:0005515(protein binding);GO:0005737(cytoplasm);GO:0005783(endoplasmic reticulum);GO:0005789(endoplasmic reticulum membrane);GO:0005886(plasma membrane);GO:0006936(muscle contraction);GO:0007389(pattern specification process);GO:0008285(negative regulation of cell pop…	NA	NA	NA	aspartate beta-hydroxylase [Source:HGNC Symbol;Acc:HGNC:757]	protein_coding	5.4829	41.4425	0.132301	-2.9181	3.11026e-05	0.00134118	down
ENSG00000181061	HIGD1A	GO:0005634(nucleus);GO:0005654(nucleoplasm);GO:0005739(mitochondrion);GO:0005743(mitochondrial inner membrane);GO:0016020(membrane);GO:0016021(integral component of membrane);GO:0031966(mitochondrial membrane);GO:0032991(protein-containing complex);GO:0042149(cellular response to glucose starvation);GO:0043066(negative regulation of apoptotic process);GO:0055114(oxidation-reduction process);GO:00…	NA	NA	NA	HIG1 hypoxia inducible domain family member 1A [Source:HGNC Symbol;Acc:HGNC:29527]	protein_coding	4.02126	30.6506	0.131197	-2.9302	3.12793e-05	0.00134457	down
ENSG00000170266	GLB1	GO:0004553(hydrolase activity, hydrolyzing O-glycosyl compounds);GO:0004565(beta-galactosidase activity);GO:0005515(protein binding);GO:0005576(extracellular region);GO:0005615(extracellular space);GO:0005737(cytoplasm);GO:0005764(lysosome);GO:0005773(vacuole);GO:0005794(Golgi apparatus);GO:0005975(carbohydrate metabolic process);GO:0006027(glycosaminoglycan catabolic process);GO:0006687(glycosph…	00052(Galactose metabolism);00511(Other glycan degradation);00531(Glycosaminoglycan degradation);00600(Sphingolipid metabolism);00604(Glycosphingolipid biosynthesis - ganglio series);04142(Lysosome)	NA	NA	galactosidase beta 1 [Source:HGNC Symbol;Acc:HGNC:4298]	protein_coding	1.50491	11.4856	0.131026	-2.93208	3.17922e-05	0.0013618	down
ENSG00000113645	WWC1	GO:0000122(negative regulation of transcription by RNA polymerase II);GO:0003713(transcription coactivator activity);GO:0005515(protein binding);GO:0005634(nucleus);GO:0005737(cytoplasm);GO:0005829(cytosol);GO:0005886(plasma membrane);GO:0007221(positive regulation of transcription of Notch receptor target);GO:0016020(membrane);GO:0016477(cell migration);GO:0019900(kinase binding);GO:0030010(esta…	04390(Hippo signaling pathway);04392(Hippo signaling pathway - multiple species)	K16685	NA	WW and C2 domain containing 1 [Source:HGNC Symbol;Acc:HGNC:29435]	protein_coding	2.68956	20.2618	0.132741	-2.91332	3.27433e-05	0.00139873	down
ENSG00000040633	PHF23	GO:0003682(chromatin binding);GO:0005515(protein binding);GO:0005634(nucleus);GO:0005654(nucleoplasm);GO:0005737(cytoplasm);GO:0006914(autophagy);GO:0007076(mitotic chromosome condensation);GO:0031398(positive regulation of protein ubiquitination);GO:0046872(metal ion binding);GO:1901097(negative regulation of autophagosome maturation);GO:1902902(negative regulation of autophagosome assembly)	NA	NA	NA	PHD finger protein 23 [Source:HGNC Symbol;Acc:HGNC:28428]	protein_coding	0.997911	7.73051	0.129087	-2.95358	3.29542e-05	0.00140555	down
ENSG00000103316	CRYM	GO:0000122(negative regulation of transcription by RNA polymerase II);GO:0003714(transcription corepressor activity);GO:0005515(protein binding);GO:0005634(nucleus);GO:0005737(cytoplasm);GO:0005739(mitochondrion);GO:0005782(peroxisomal matrix);GO:0005829(cytosol);GO:0006554(lysine catabolic process);GO:0007605(sensory perception of sound);GO:0016491(oxidoreductase activity);GO:0016639(oxidoreduct…	NA	NA	NA	crystallin mu [Source:HGNC Symbol;Acc:HGNC:2418]	protein_coding	0.632733	4.97318	0.127229	-2.9745	3.52534e-05	0.00148943	down
ENSG00000118785	SPP1	GO:0001503(ossification);GO:0001649(osteoblast differentiation);GO:0005125(cytokine activity);GO:0005515(protein binding);GO:0005576(extracellular region);GO:0005615(extracellular space);GO:0005788(endoplasmic reticulum lumen);GO:0005794(Golgi apparatus);GO:0006710(androgen catabolic process);GO:0006954(inflammatory response);GO:0007155(cell adhesion);GO:0007566(embryo implantation);GO:0010033(re…	04151(PI3K-Akt signaling pathway);04371(Apelin signaling pathway);04510(Focal adhesion);04512(ECM-receptor interaction);04620(Toll-like receptor signaling pathway);05165(Human papillomavirus infection)	K06250	NA	secreted phosphoprotein 1 [Source:HGNC Symbol;Acc:HGNC:11255]	protein_coding	2.10464	15.8042	0.133169	-2.90867	3.72577e-05	0.00155999	down
ENSG00000126249	PDCD2L	GO:0005737(cytoplasm);GO:0007049(cell cycle);GO:0016020(membrane)	NA	K14801	NA	programmed cell death 2 like [Source:HGNC Symbol;Acc:HGNC:28194]	protein_coding	0.776532	6.1033	0.127232	-2.97447	3.73614e-05	0.00156194	down
ENSG00000141480	ARRB2	GO:0001664(G protein-coupled receptor binding);GO:0001932(regulation of protein phosphorylation);GO:0001933(negative regulation of protein phosphorylation);GO:0001934(positive regulation of protein phosphorylation);GO:0002031(G protein-coupled receptor internalization);GO:0002032(desensitization of G protein-coupled receptor signaling pathway by arrestin);GO:0002092(positive regulation of recepto…	04010(MAPK signaling pathway);04062(Chemokine signaling pathway);04144(Endocytosis);04340(Hedgehog signaling pathway);04728(Dopaminergic synapse);04740(Olfactory transduction);04926(Relaxin signaling pathway);04928(Parathyroid hormone synthesis, secretion and action);05032(Morphine addiction)	NA	NA	arrestin beta 2 [Source:HGNC Symbol;Acc:HGNC:712]	protein_coding	0.963978	7.35004	0.131153	-2.93068	3.76354e-05	0.00156862	down
ENSG00000114956	DGUOK	GO:0000166(nucleotide binding);GO:0004138(deoxyguanosine kinase activity);GO:0005524(ATP binding);GO:0005634(nucleus);GO:0005737(cytoplasm);GO:0005739(mitochondrion);GO:0005759(mitochondrial matrix);GO:0005829(cytosol);GO:0006139(nucleobase-containing compound metabolic process);GO:0006468(protein phosphorylation);GO:0008617(guanosine metabolic process);GO:0009157(deoxyribonucleoside monophosphat…	00230(Purine metabolism)	K00904	EC:2.7.1.113	deoxyguanosine kinase [Source:HGNC Symbol;Acc:HGNC:2858]	protein_coding	0.786448	6.16007	0.127669	-2.96952	3.78246e-05	0.00157411	down
ENSG00000119771	KLHL29	GO:0005515(protein binding)	NA	K10465	NA	kelch like family member 29 [Source:HGNC Symbol;Acc:HGNC:29404]	protein_coding	0.278317	2.1168	0.13148	-2.92709	3.85009e-05	0.00159612	down
ENSG00000012048	BRCA1	GO:0000151(ubiquitin ligase complex);GO:0000724(double-strand break repair via homologous recombination);GO:0000729(DNA double-strand break processing);GO:0000793(condensed chromosome);GO:0000794(condensed nuclear chromosome);GO:0000800(lateral element);GO:0003677(DNA binding);GO:0003684(damaged DNA binding);GO:0003713(transcription coactivator activity);GO:0003723(RNA binding);GO:0004842(ubiquit…	01524(Platinum drug resistance);03440(Homologous recombination);03460(Fanconi anemia pathway);04120(Ubiquitin mediated proteolysis);04151(PI3K-Akt signaling pathway);05206(MicroRNAs in cancer);05224(Breast cancer)	NA	NA	BRCA1, DNA repair associated [Source:HGNC Symbol;Acc:HGNC:1100]	protein_coding	0.571186	4.32498	0.132067	-2.92066	3.8528e-05	0.00159612	down
ENSG00000197249	SERPINA1	GO:0000139(Golgi membrane);GO:0002020(protease binding);GO:0002576(platelet degranulation);GO:0004867(serine-type endopeptidase inhibitor activity);GO:0005515(protein binding);GO:0005576(extracellular region);GO:0005615(extracellular space);GO:0005783(endoplasmic reticulum);GO:0005788(endoplasmic reticulum lumen);GO:0005794(Golgi apparatus);GO:0006888(endoplasmic reticulum to Golgi vesicle-mediat…	04610(Complement and coagulation cascades)	K03984	NA	serpin family A member 1 [Source:HGNC Symbol;Acc:HGNC:8941]	protein_coding	0.86566	6.61225	0.130918	-2.93327	3.94331e-05	0.00162869	down
ENSG00000171634	BPTF	GO:0000122(negative regulation of transcription by RNA polymerase II);GO:0000790(nuclear chromatin);GO:0001892(embryonic placenta development);GO:0005515(protein binding);GO:0005634(nucleus);GO:0005654(nucleoplasm);GO:0005737(cytoplasm);GO:0006325(chromatin organization);GO:0006338(chromatin remodeling);GO:0006357(regulation of transcription by RNA polymerase II);GO:0007420(brain development);GO:…	NA	K11728	NA	bromodomain PHD finger transcription factor [Source:HGNC Symbol;Acc:HGNC:3581]	protein_coding	0.522295	3.85742	0.1354	-2.8847	4.00041e-05	0.00164485	down
ENSG00000141076	UTP4	GO:0000462(maturation of SSU-rRNA from tricistronic rRNA transcript (SSU-rRNA, 5.8S rRNA, LSU-rRNA));GO:0001650(fibrillar center);GO:0003723(RNA binding);GO:0005515(protein binding);GO:0005634(nucleus);GO:0005654(nucleoplasm);GO:0005694(chromosome);GO:0005730(nucleolus);GO:0006355(regulation of transcription, DNA-templated);GO:0006364(rRNA processing);GO:0030490(maturation of SSU-rRNA);GO:0030686…	03008(Ribosome biogenesis in eukaryotes)	K14548	NA	UTP4, small subunit processome component [Source:HGNC Symbol;Acc:HGNC:1983]	protein_coding	6.71935	48.8526	0.137543	-2.86204	4.22942e-05	0.00173381	down
ENSG00000013374	NUB1	GO:0005515(protein binding);GO:0005634(nucleus);GO:0005730(nucleolus);GO:0005829(cytosol);GO:0006511(ubiquitin-dependent protein catabolic process);GO:0016567(protein ubiquitination);GO:0032436(positive regulation of proteasomal ubiquitin-dependent protein catabolic process);GO:0034341(response to interferon-gamma);GO:0034612(response to tumor necrosis factor);GO:0043687(post-translational protei…	NA	NA	NA	negative regulator of ubiquitin like proteins 1 [Source:HGNC Symbol;Acc:HGNC:17623]	nonsense_mediated_decay	2.79859	20.4886	0.136592	-2.87205	4.30097e-05	0.00176051	down
ENSG00000129351	ILF3	GO:0003677(DNA binding);GO:0003723(RNA binding);GO:0003725(double-stranded RNA binding);GO:0003727(single-stranded RNA binding);GO:0005515(protein binding);GO:0005576(extracellular region);GO:0005634(nucleus);GO:0005654(nucleoplasm);GO:0005730(nucleolus);GO:0005737(cytoplasm);GO:0005739(mitochondrion);GO:0006468(protein phosphorylation);GO:0016020(membrane);GO:0017091(AU-rich element binding);GO:…	NA	K13090	NA	interleukin enhancer binding factor 3 [Source:HGNC Symbol;Acc:HGNC:6038]	protein_coding	0.344266	2.61256	0.131773	-2.92387	4.32107e-05	0.0017661	down
ENSG00000197562	RAB40C	GO:0000139(Golgi membrane);GO:0000166(nucleotide binding);GO:0003924(GTPase activity);GO:0005525(GTP binding);GO:0005886(plasma membrane);GO:0006886(intracellular protein transport);GO:0016020(membrane);GO:0016567(protein ubiquitination);GO:0019003(GDP binding);GO:0032482(Rab protein signal transduction);GO:0035556(intracellular signal transduction);GO:0048471(perinuclear region of cytoplasm)	NA	K07928	NA	RAB40C, member RAS oncogene family [Source:HGNC Symbol;Acc:HGNC:18285]	protein_coding	0.707235	5.28455	0.133831	-2.90152	4.33252e-05	0.00176815	down
ENSG00000174442	ZWILCH	GO:0000775(chromosome, centromeric region);GO:0000776(kinetochore);GO:0000777(condensed chromosome kinetochore);GO:0005515(protein binding);GO:0005694(chromosome);GO:0005829(cytosol);GO:0007049(cell cycle);GO:0007093(mitotic cell cycle checkpoint);GO:0051301(cell division);GO:1990423(RZZ complex)	NA	K11579	NA	zwilch kinetochore protein [Source:HGNC Symbol;Acc:HGNC:25468]	protein_coding	2.15964	15.6997	0.137559	-2.86187	4.3676e-05	0.00177981	down
ENSG00000109107	ALDOC	GO:0003824(catalytic activity);GO:0004332(fructose-bisphosphate aldolase activity);GO:0005515(protein binding);GO:0005576(extracellular region);GO:0005829(cytosol);GO:0005856(cytoskeleton);GO:0006000(fructose metabolic process);GO:0006094(gluconeogenesis);GO:0006096(glycolytic process);GO:0008092(cytoskeletal protein binding);GO:0016829(lyase activity);GO:0030388(fructose 1,6-bisphosphate metabol…	00010(Glycolysis / Gluconeogenesis);00030(Pentose phosphate pathway);00051(Fructose and mannose metabolism)	NA	NA	aldolase, fructose-bisphosphate C [Source:HGNC Symbol;Acc:HGNC:418]	protein_coding	0.531381	4.08692	0.13002	-2.94319	4.41028e-05	0.00179454	down
ENSG00000074800	ENO1	GO:0000015(phosphopyruvate hydratase complex);GO:0000122(negative regulation of transcription by RNA polymerase II);GO:0000287(magnesium ion binding);GO:0000977(RNA polymerase II regulatory region sequence-specific DNA binding);GO:0001227(DNA-binding transcription repressor activity, RNA polymerase II-specific);GO:0003677(DNA binding);GO:0003723(RNA binding);GO:0004634(phosphopyruvate hydratase a…	00010(Glycolysis / Gluconeogenesis);03018(RNA degradation);04066(HIF-1 signaling pathway)	NA	NA	enolase 1 [Source:HGNC Symbol;Acc:HGNC:3350]	protein_coding	5.20928	38.14	0.136583	-2.87215	4.57908e-05	0.00186046	down
ENSG00000139370	SLC15A4	GO:0005215(transporter activity);GO:0005290(L-histidine transmembrane transporter activity);GO:0005515(protein binding);GO:0005765(lysosomal membrane);GO:0005886(plasma membrane);GO:0006811(ion transport);GO:0006857(oligopeptide transport);GO:0015031(protein transport);GO:0015293(symporter activity);GO:0015333(peptide:proton symporter activity);GO:0015817(histidine transport);GO:0015833(peptide t…	NA	K14638	NA	solute carrier family 15 member 4 [Source:HGNC Symbol;Acc:HGNC:23090]	retained_intron	0.778377	5.80561	0.134073	-2.89891	4.81619e-05	0.00195391	down
ENSG00000102024	PLS3	GO:0003779(actin binding);GO:0005509(calcium ion binding);GO:0005515(protein binding);GO:0005737(cytoplasm);GO:0005829(cytosol);GO:0005884(actin filament);GO:0005886(plasma membrane);GO:0032432(actin filament bundle);GO:0046872(metal ion binding);GO:0051015(actin filament binding);GO:0051017(actin filament bundle assembly);GO:0051639(actin filament network formation);GO:0060348(bone development)	NA	K17336	NA	plastin 3 [Source:HGNC Symbol;Acc:HGNC:9091]	protein_coding	9.06222	64.5609	0.140367	-2.83273	4.88586e-05	0.00197924	down
ENSG00000182534	MXRA7	GO:0016020(membrane);GO:0016021(integral component of membrane);GO:0062023(collagen-containing extracellular matrix)	NA	NA	NA	matrix remodeling associated 7 [Source:HGNC Symbol;Acc:HGNC:7541]	protein_coding	3.48786	24.9855	0.139595	-2.84068	4.95282e-05	0.00200341	down
ENSG00000134283	PPHLN1	GO:0003723(RNA binding);GO:0005515(protein binding);GO:0005634(nucleus);GO:0005654(nucleoplasm);GO:0005694(chromosome);GO:0005737(cytoplasm);GO:0005794(Golgi apparatus);GO:0005829(cytosol);GO:0031424(keratinization);GO:0045814(negative regulation of gene expression, epigenetic);GO:0045892(negative regulation of transcription, DNA-templated);GO:0090309(positive regulation of methylation-dependent …	NA	K21872	NA	periphilin 1 [Source:HGNC Symbol;Acc:HGNC:19369]	protein_coding	0.611479	4.58023	0.133504	-2.90505	5.01612e-05	0.00202602	down
ENSG00000006634	DBF4	GO:0000082(G1/S transition of mitotic cell cycle);GO:0003676(nucleic acid binding);GO:0005515(protein binding);GO:0005634(nucleus);GO:0005654(nucleoplasm);GO:0006260(DNA replication);GO:0007049(cell cycle);GO:0008047(enzyme activator activity);GO:0008270(zinc ion binding);GO:0016604(nuclear body);GO:0019901(protein kinase binding);GO:0031431(Dbf4-dependent protein kinase complex);GO:0043085(posit…	04110(Cell cycle)	K06629	NA	DBF4 zinc finger [Source:HGNC Symbol;Acc:HGNC:17364]	protein_coding	0.307682	2.28367	0.134732	-2.89184	5.06175e-05	0.00203845	down
ENSG00000124222	STX16	GO:0000139(Golgi membrane);GO:0000149(SNARE binding);GO:0005484(SNAP receptor activity);GO:0005515(protein binding);GO:0005737(cytoplasm);GO:0005794(Golgi apparatus);GO:0005802(trans-Golgi network);GO:0005829(cytosol);GO:0005925(focal adhesion);GO:0006886(intracellular protein transport);GO:0006906(vesicle fusion);GO:0012505(endomembrane system);GO:0015031(protein transport);GO:0016020(membrane);…	04130(SNARE interactions in vesicular transport)	K08489	NA	syntaxin 16 [Source:HGNC Symbol;Acc:HGNC:11431]	protein_coding	2.71564	19.2554	0.141033	-2.8259	5.15196e-05	0.00207174	down
ENSG00000148187	MRRF	GO:0005739(mitochondrion);GO:0005759(mitochondrial matrix);GO:0006412(translation);GO:0032790(ribosome disassembly);GO:0043023(ribosomal large subunit binding);GO:0070126(mitochondrial translational termination)	NA	K02838	NA	mitochondrial ribosome recycling factor [Source:HGNC Symbol;Acc:HGNC:7234]	nonsense_mediated_decay	1.65529	11.8488	0.139701	-2.83959	5.51568e-05	0.00220829	down
ENSG00000198000	NOL8	GO:0003676(nucleic acid binding);GO:0003723(RNA binding);GO:0005515(protein binding);GO:0005634(nucleus);GO:0005730(nucleolus);GO:0006364(rRNA processing);GO:1902570(protein localization to nucleolus);GO:1990904(ribonucleoprotein complex)	NA	NA	NA	nucleolar protein 8 [Source:HGNC Symbol;Acc:HGNC:23387]	protein_coding	0.195281	1.45855	0.133887	-2.90091	5.57224e-05	0.00222768	down
ENSG00000092203	TOX4	GO:0000784(nuclear chromosome, telomeric region);GO:0000785(chromatin);GO:0000981(DNA-binding transcription factor activity, RNA polymerase II-specific);GO:0003677(DNA binding);GO:0005515(protein binding);GO:0005634(nucleus);GO:0006357(regulation of transcription by RNA polymerase II);GO:0072357(PTW/PP1 phosphatase complex)	NA	NA	NA	TOX high mobility group box family member 4 [Source:HGNC Symbol;Acc:HGNC:20161]	protein_coding	1.15124	8.15516	0.141167	-2.82453	5.58979e-05	0.00223144	down
ENSG00000141279	NPEPPS	GO:0000209(protein polyubiquitination);GO:0004177(aminopeptidase activity);GO:0005634(nucleus);GO:0005737(cytoplasm);GO:0005829(cytosol);GO:0006508(proteolysis);GO:0008233(peptidase activity);GO:0008237(metallopeptidase activity);GO:0008270(zinc ion binding);GO:0016787(hydrolase activity);GO:0042277(peptide binding);GO:0043171(peptide catabolic process);GO:0046872(metal ion binding);GO:0070006(me…	NA	K08776	EC:3.4.11.-	aminopeptidase puromycin sensitive [Source:HGNC Symbol;Acc:HGNC:7900]	protein_coding	4.98535	34.8888	0.142893	-2.807	5.69202e-05	0.00226566	down
ENSG00000198561	CTNND1	GO:0005102(signaling receptor binding);GO:0005515(protein binding);GO:0005634(nucleus);GO:0005737(cytoplasm);GO:0005829(cytosol);GO:0005886(plasma membrane);GO:0005911(cell-cell junction);GO:0005913(cell-cell adherens junction);GO:0005915(zonula adherens);GO:0007043(cell-cell junction assembly);GO:0007155(cell adhesion);GO:0007420(brain development);GO:0016020(membrane);GO:0016055(Wnt signaling p…	04015(Rap1 signaling pathway);04520(Adherens junction);04670(Leukocyte transendothelial migration)	NA	NA	catenin delta 1 [Source:HGNC Symbol;Acc:HGNC:2515]	protein_coding	0.196138	1.43286	0.136885	-2.86896	5.70278e-05	0.00226665	down
ENSG00000116044	NFE2L2	GO:0000785(chromatin);GO:0000976(transcription regulatory region sequence-specific DNA binding);GO:0000980(RNA polymerase II distal enhancer sequence-specific DNA binding);GO:0000981(DNA-binding transcription factor activity, RNA polymerase II-specific);GO:0001102(RNA polymerase II activating transcription factor binding);GO:0001221(transcription cofactor binding);GO:0001228(DNA-binding transcrip…	04141(Protein processing in endoplasmic reticulum);05200(Pathways in cancer);05225(Hepatocellular carcinoma);05418(Fluid shear stress and atherosclerosis)	K05638	NA	nuclear factor, erythroid 2 like 2 [Source:HGNC Symbol;Acc:HGNC:7782]	protein_coding	4.54746	31.7997	0.143003	-2.80588	5.74265e-05	0.00227262	down
ENSG00000075292	ZNF638	GO:0003676(nucleic acid binding);GO:0003677(DNA binding);GO:0003690(double-stranded DNA binding);GO:0003723(RNA binding);GO:0005634(nucleus);GO:0005654(nucleoplasm);GO:0005737(cytoplasm);GO:0008270(zinc ion binding);GO:0008380(RNA splicing);GO:0016607(nuclear speck);GO:0043231(intracellular membrane-bounded organelle);GO:0046872(metal ion binding)	NA	NA	NA	zinc finger protein 638 [Source:HGNC Symbol;Acc:HGNC:17894]	protein_coding	0.983162	7.24659	0.135672	-2.8818	5.80966e-05	0.00229241	down
ENSG00000243646	IL10RB	GO:0004896(cytokine receptor activity);GO:0004920(interleukin-10 receptor activity);GO:0005515(protein binding);GO:0005886(plasma membrane);GO:0006954(inflammatory response);GO:0006955(immune response);GO:0007165(signal transduction);GO:0016020(membrane);GO:0016021(integral component of membrane);GO:0019221(cytokine-mediated signaling pathway);GO:0032002(interleukin-28 receptor complex);GO:003802…	04060(Cytokine-cytokine receptor interaction);04630(Jak-STAT signaling pathway);05145(Toxoplasmosis);05152(Tuberculosis);05163(Human cytomegalovirus infection)	K05135	NA	interleukin 10 receptor subunit beta [Source:HGNC Symbol;Acc:HGNC:5965]	retained_intron	1.80319	12.7671	0.141237	-2.82381	5.81775e-05	0.00229241	down
ENSG00000177200	CHD9	GO:0000166(nucleotide binding);GO:0003677(DNA binding);GO:0004386(helicase activity);GO:0005515(protein binding);GO:0005524(ATP binding);GO:0005634(nucleus);GO:0005654(nucleoplasm);GO:0005737(cytoplasm);GO:0006325(chromatin organization);GO:0016787(hydrolase activity);GO:0016817(hydrolase activity, acting on acid anhydrides);GO:0019216(regulation of lipid metabolic process)	NA	K14438	EC:3.6.4.12	chromodomain helicase DNA binding protein 9 [Source:HGNC Symbol;Acc:HGNC:25701]	protein_coding	0.267646	1.87453	0.142781	-2.80813	6.36372e-05	0.00248966	down
ENSG00000134333	LDHA	GO:0003824(catalytic activity);GO:0004459(L-lactate dehydrogenase activity);GO:0005515(protein binding);GO:0005634(nucleus);GO:0005737(cytoplasm);GO:0005829(cytosol);GO:0005975(carbohydrate metabolic process);GO:0006090(pyruvate metabolic process);GO:0006096(glycolytic process);GO:0016020(membrane);GO:0016021(integral component of membrane);GO:0016491(oxidoreductase activity);GO:0016616(oxidoredu…	00010(Glycolysis / Gluconeogenesis);00270(Cysteine and methionine metabolism);00620(Pyruvate metabolism);00640(Propanoate metabolism);04066(HIF-1 signaling pathway);04922(Glucagon signaling pathway);05230(Central carbon metabolism in cancer)	K00016	EC:1.1.1.27	lactate dehydrogenase A [Source:HGNC Symbol;Acc:HGNC:6535]	protein_coding	10.6575	73.4404	0.145118	-2.7847	6.40239e-05	0.00250103	down
ENSG00000075856	SART3	GO:0000244(spliceosomal tri-snRNP complex assembly);GO:0000381(regulation of alternative mRNA splicing, via spliceosome);GO:0000387(spliceosomal snRNP assembly);GO:0000398(mRNA splicing, via spliceosome);GO:0000902(cell morphogenesis);GO:0003676(nucleic acid binding);GO:0003723(RNA binding);GO:0005515(protein binding);GO:0005634(nucleus);GO:0005654(nucleoplasm);GO:0005691(U6atac snRNP);GO:0005737…	NA	K22611	NA	spliceosome associated factor 3, U4/U6 recycling protein [Source:HGNC Symbol;Acc:HGNC:16860]	protein_coding	3.69551	25.4616	0.14514	-2.78448	6.43973e-05	0.00250467	down
ENSG00000189067	LITAF	GO:0000139(Golgi membrane);GO:0000978(RNA polymerase II proximal promoter sequence-specific DNA binding);GO:0001228(DNA-binding transcription activator activity, RNA polymerase II-specific);GO:0001817(regulation of cytokine production);GO:0003677(DNA binding);GO:0005515(protein binding);GO:0005634(nucleus);GO:0005654(nucleoplasm);GO:0005737(cytoplasm);GO:0005764(lysosome);GO:0005765(lysosomal mem…	04142(Lysosome)	K19363	NA	lipopolysaccharide induced TNF factor [Source:HGNC Symbol;Acc:HGNC:16841]	protein_coding	8.80392	60.5474	0.145406	-2.78185	6.44777e-05	0.00250467	down
ENSG00000221983	UBA52	GO:0000122(negative regulation of transcription by RNA polymerase II);GO:0000184(nuclear-transcribed mRNA catabolic process, nonsense-mediated decay);GO:0000187(activation of MAPK activity);GO:0000209(protein polyubiquitination);GO:0000715(nucleotide-excision repair, DNA damage recognition);GO:0000717(nucleotide-excision repair, DNA duplex unwinding);GO:0002755(MyD88-dependent toll-like receptor …	03010(Ribosome)	K02927	NA	ubiquitin A-52 residue ribosomal protein fusion product 1 [Source:HGNC Symbol;Acc:HGNC:12458]	protein_coding	5.50006	38.4047	0.143213	-2.80377	6.49638e-05	0.00251643	down
ENSG00000138375	SMARCAL1	GO:0000166(nucleotide binding);GO:0000733(DNA strand renaturation);GO:0004386(helicase activity);GO:0005515(protein binding);GO:0005524(ATP binding);GO:0005634(nucleus);GO:0005654(nucleoplasm);GO:0005662(DNA replication factor A complex);GO:0006259(DNA metabolic process);GO:0006281(DNA repair);GO:0006357(regulation of transcription by RNA polymerase II);GO:0006974(cellular response to DNA damage …	NA	K14440	EC:3.6.4.12	SWI/SNF related, matrix associated, actin dependent regulator of chromatin, subfamily a like 1 [Source:HGNC Symbol;Acc:HGNC:11102]	protein_coding	0.846523	5.9069	0.143311	-2.80278	6.57042e-05	0.00254152	down
ENSG00000198668	CALM1	GO:0000165(MAPK cascade);GO:0000922(spindle pole);GO:0001975(response to amphetamine);GO:0002027(regulation of heart rate);GO:0002576(platelet degranulation);GO:0005509(calcium ion binding);GO:0005513(detection of calcium ion);GO:0005515(protein binding);GO:0005576(extracellular region);GO:0005634(nucleus);GO:0005654(nucleoplasm);GO:0005737(cytoplasm);GO:0005813(centrosome);GO:0005815(microtubule…	04014(Ras signaling pathway);04015(Rap1 signaling pathway);04020(Calcium signaling pathway);04022(cGMP-PKG signaling pathway);04024(cAMP signaling pathway);04070(Phosphatidylinositol signaling system);04114(Oocyte meiosis);04218(Cellular senescence);04261(Adrenergic signaling in cardiomyocytes);04270(Vascular smooth muscle contraction);04371(Apelin signaling pathway);04625(C-type lectin receptor …	NA	NA	calmodulin 1 [Source:HGNC Symbol;Acc:HGNC:1442]	retained_intron	0.601421	4.26533	0.141002	-2.82621	6.59509e-05	0.00254747	down
ENSG00000177189	RPS6KA3	GO:0000166(nucleotide binding);GO:0000287(magnesium ion binding);GO:0001501(skeletal system development);GO:0002224(toll-like receptor signaling pathway);GO:0004672(protein kinase activity);GO:0004674(protein serine/threonine kinase activity);GO:0004711(ribosomal protein S6 kinase activity);GO:0005515(protein binding);GO:0005524(ATP binding);GO:0005634(nucleus);GO:0005654(nucleoplasm);GO:0005737(…	04010(MAPK signaling pathway);04114(Oocyte meiosis);04150(mTOR signaling pathway);04714(Thermogenesis);04720(Long-term potentiation);04722(Neurotrophin signaling pathway);04914(Progesterone-mediated oocyte maturation);04931(Insulin resistance)	K04373	EC:2.7.11.1	ribosomal protein S6 kinase A3 [Source:HGNC Symbol;Acc:HGNC:10432]	protein_coding	0.425525	3.05167	0.13944	-2.84228	6.64561e-05	0.0025586	down
ENSG00000069329	VPS35	GO:0005515(protein binding);GO:0005737(cytoplasm);GO:0005739(mitochondrion);GO:0005764(lysosome);GO:0005765(lysosomal membrane);GO:0005768(endosome);GO:0005769(early endosome);GO:0005770(late endosome);GO:0005829(cytosol);GO:0005886(plasma membrane);GO:0006886(intracellular protein transport);GO:0007040(lysosome organization);GO:0007416(synapse assembly);GO:0008565(protein transporter activity);G…	04144(Endocytosis)	K18468	NA	VPS35, retromer complex component [Source:HGNC Symbol;Acc:HGNC:13487]	protein_coding	4.99308	34.1749	0.146103	-2.77494	6.6519e-05	0.0025586	down
ENSG00000073712	FERMT2	GO:0001725(stress fiber);GO:0005515(protein binding);GO:0005547(phosphatidylinositol-3,4,5-trisphosphate binding);GO:0005634(nucleus);GO:0005654(nucleoplasm);GO:0005737(cytoplasm);GO:0005829(cytosol);GO:0005856(cytoskeleton);GO:0005886(plasma membrane);GO:0005925(focal adhesion);GO:0005938(cell cortex);GO:0007155(cell adhesion);GO:0007160(cell-matrix adhesion);GO:0007179(transforming growth facto…	NA	K17083	NA	fermitin family member 2 [Source:HGNC Symbol;Acc:HGNC:15767]	protein_coding	0.383983	2.73678	0.140304	-2.83337	6.71536e-05	0.00257551	down
ENSG00000075420	FNDC3B	GO:0003723(RNA binding);GO:0005515(protein binding);GO:0016020(membrane);GO:0016021(integral component of membrane)	NA	NA	NA	fibronectin type III domain containing 3B [Source:HGNC Symbol;Acc:HGNC:24670]	protein_coding	0.718757	4.95639	0.145016	-2.78571	6.72656e-05	0.00257551	down
ENSG00000029153	ARNTL2	GO:0000978(RNA polymerase II proximal promoter sequence-specific DNA binding);GO:0000981(DNA-binding transcription factor activity, RNA polymerase II-specific);GO:0003677(DNA binding);GO:0003700(DNA-binding transcription factor activity);GO:0005634(nucleus);GO:0005667(transcription factor complex);GO:0005730(nucleolus);GO:0005737(cytoplasm);GO:0006355(regulation of transcription, DNA-templated);G…	NA	K09099	NA	aryl hydrocarbon receptor nuclear translocator like 2 [Source:HGNC Symbol;Acc:HGNC:18984]	protein_coding	0.929009	6.55079	0.141816	-2.81791	6.74282e-05	0.00257551	down
ENSG00000126226	PCID2	GO:0000973(posttranscriptional tethering of RNA polymerase II gene DNA at nuclear periphery);GO:0003690(double-stranded DNA binding);GO:0003723(RNA binding);GO:0005515(protein binding);GO:0005575(cellular_component);GO:0005634(nucleus);GO:0005737(cytoplasm);GO:0006368(transcription elongation from RNA polymerase II promoter);GO:0016973(poly(A)+ mRNA export from nucleus);GO:0035327(transcriptional…	NA	NA	NA	PCI domain containing 2 [Source:HGNC Symbol;Acc:HGNC:25653]	protein_coding	0.651283	4.5935	0.141783	-2.81824	7.00798e-05	0.00265828	down
ENSG00000142208	AKT1	GO:0000166(nucleotide binding);GO:0001649(osteoblast differentiation);GO:0001893(maternal placenta development);GO:0001934(positive regulation of protein phosphorylation);GO:0001938(positive regulation of endothelial cell proliferation);GO:0002042(cell migration involved in sprouting angiogenesis);GO:0004672(protein kinase activity);GO:0004674(protein serine/threonine kinase activity);GO:0004712(…	01521(EGFR tyrosine kinase inhibitor resistance);01522(Endocrine resistance);01524(Platinum drug resistance);04010(MAPK signaling pathway);04012(ErbB signaling pathway);04014(Ras signaling pathway);04015(Rap1 signaling pathway);04022(cGMP-PKG signaling pathway);04024(cAMP signaling pathway);04062(Chemokine signaling pathway);04066(HIF-1 signaling pathway);04068(FoxO signaling pathway);04071(Sphin…	NA	NA	AKT serine/threonine kinase 1 [Source:HGNC Symbol;Acc:HGNC:391]	protein_coding	6.61303	44.9412	0.147148	-2.76466	7.09398e-05	0.00268348	down
ENSG00000105928	GSDME	GO:0005546(phosphatidylinositol-4,5-bisphosphate binding);GO:0005737(cytoplasm);GO:0005829(cytosol);GO:0005886(plasma membrane);GO:0007605(sensory perception of sound);GO:0008219(cell death);GO:0008285(negative regulation of cell population proliferation);GO:0012501(programmed cell death);GO:0016020(membrane);GO:0043410(positive regulation of MAPK cascade);GO:0060113(inner ear receptor cell diffe…	NA	K22146	NA	gasdermin E [Source:HGNC Symbol;Acc:HGNC:2810]	protein_coding	0.803178	5.67619	0.1415	-2.82113	7.11499e-05	0.00268772	down
ENSG00000154723	ATP5PF	GO:0000276(mitochondrial proton-transporting ATP synthase complex, coupling factor F(o));GO:0005215(transporter activity);GO:0005615(extracellular space);GO:0005739(mitochondrion);GO:0005743(mitochondrial inner membrane);GO:0005753(mitochondrial proton-transporting ATP synthase complex);GO:0006754(ATP biosynthetic process);GO:0006811(ion transport);GO:0009986(cell surface);GO:0010460(positive reg…	00190(Oxidative phosphorylation);04714(Thermogenesis);05010(Alzheimer disease);05012(Parkinson disease);05016(Huntington disease)	NA	NA	ATP synthase peripheral stalk subunit F6 [Source:HGNC Symbol;Acc:HGNC:847]	protein_coding	2.74399	19.2318	0.142679	-2.80915	7.14646e-05	0.00269368	down
ENSG00000068489	PRR11	GO:0005634(nucleus);GO:0005737(cytoplasm);GO:0007050(cell cycle arrest);GO:0016020(membrane);GO:0051726(regulation of cell cycle)	NA	NA	NA	proline rich 11 [Source:HGNC Symbol;Acc:HGNC:25619]	protein_coding	1.99098	13.9269	0.14296	-2.80632	7.1504e-05	0.00269368	down
ENSG00000125743	SNRPD2	GO:0000245(spliceosomal complex assembly);GO:0000387(spliceosomal snRNP assembly);GO:0000398(mRNA splicing, via spliceosome);GO:0003723(RNA binding);GO:0005515(protein binding);GO:0005634(nucleus);GO:0005654(nucleoplasm);GO:0005681(spliceosomal complex);GO:0005682(U5 snRNP);GO:0005685(U1 snRNP);GO:0005686(U2 snRNP);GO:0005687(U4 snRNP);GO:0005689(U12-type spliceosomal complex);GO:0005737(cytoplas…	03040(Spliceosome)	K11096	NA	small nuclear ribonucleoprotein D2 polypeptide [Source:HGNC Symbol;Acc:HGNC:11159]	protein_coding	8.2287	56.1941	0.146433	-2.77168	7.20972e-05	0.00270858	down
ENSG00000189067	LITAF	GO:0000139(Golgi membrane);GO:0000978(RNA polymerase II proximal promoter sequence-specific DNA binding);GO:0001228(DNA-binding transcription activator activity, RNA polymerase II-specific);GO:0001817(regulation of cytokine production);GO:0003677(DNA binding);GO:0005515(protein binding);GO:0005634(nucleus);GO:0005654(nucleoplasm);GO:0005737(cytoplasm);GO:0005764(lysosome);GO:0005765(lysosomal mem…	04142(Lysosome)	K19363	NA	lipopolysaccharide induced TNF factor [Source:HGNC Symbol;Acc:HGNC:16841]	protein_coding	1.43104	9.81258	0.145838	-2.77756	7.37074e-05	0.00276529	down
ENSG00000076944	STXBP2	GO:0001909(leukocyte mediated cytotoxicity);GO:0002576(platelet degranulation);GO:0005515(protein binding);GO:0005576(extracellular region);GO:0005829(cytosol);GO:0005886(plasma membrane);GO:0006887(exocytosis);GO:0006904(vesicle docking involved in exocytosis);GO:0015031(protein transport);GO:0016020(membrane);GO:0016021(integral component of membrane);GO:0016192(vesicle-mediated transport);GO:0…	NA	K15300	NA	syntaxin binding protein 2 [Source:HGNC Symbol;Acc:HGNC:11445]	protein_coding	0.888101	6.19148	0.143439	-2.80149	7.47914e-05	0.0027983	down
ENSG00000145817	YIPF5	GO:0005515(protein binding);GO:0005654(nucleoplasm);GO:0005783(endoplasmic reticulum);GO:0005789(endoplasmic reticulum membrane);GO:0005794(Golgi apparatus);GO:0015031(protein transport);GO:0016020(membrane);GO:0016021(integral component of membrane);GO:0016192(vesicle-mediated transport);GO:0030134(COPII-coated ER to Golgi transport vesicle);GO:0031410(cytoplasmic vesicle);GO:0042175(nuclear out…	NA	K20363	NA	Yip1 domain family member 5 [Source:HGNC Symbol;Acc:HGNC:24877]	retained_intron	1.69693	11.9372	0.142154	-2.81447	7.59732e-05	0.00283347	down
ENSG00000143373	ZNF687	GO:0000981(DNA-binding transcription factor activity, RNA polymerase II-specific);GO:0003676(nucleic acid binding);GO:0003677(DNA binding);GO:0005515(protein binding);GO:0005634(nucleus);GO:0005654(nucleoplasm);GO:0005737(cytoplasm);GO:0005829(cytosol);GO:0006357(regulation of transcription by RNA polymerase II);GO:0046872(metal ion binding)	NA	NA	NA	zinc finger protein 687 [Source:HGNC Symbol;Acc:HGNC:29277]	protein_coding	0.840784	5.73387	0.146635	-2.7697	7.64033e-05	0.00284069	down
ENSG00000130724	CHMP2A	GO:0000785(chromatin);GO:0000815(ESCRT III complex);GO:0005515(protein binding);GO:0005635(nuclear envelope);GO:0005768(endosome);GO:0005771(multivesicular body);GO:0005829(cytosol);GO:0006997(nucleus organization);GO:0007034(vacuolar transport);GO:0007080(mitotic metaphase plate congression);GO:0010324(membrane invagination);GO:0010458(exit from mitosis);GO:0010824(regulation of centrosome dupli…	04144(Endocytosis);04217(Necroptosis)	K12191	NA	charged multivesicular body protein 2A [Source:HGNC Symbol;Acc:HGNC:30216]	protein_coding	1.43501	10.08	0.142361	-2.81237	7.64423e-05	0.00284069	down
ENSG00000179832	MROH1	GO:0005515(protein binding)	NA	NA	NA	maestro heat like repeat family member 1 [Source:HGNC Symbol;Acc:HGNC:26958]	protein_coding	0.754185	5.29317	0.142483	-2.81114	7.68316e-05	0.00284744	down
ENSG00000039523	RIPOR1	GO:0005515(protein binding);GO:0005737(cytoplasm);GO:0005794(Golgi apparatus);GO:0007266(Rho protein signal transduction);GO:0009267(cellular response to starvation);GO:0009611(response to wounding);GO:0012506(vesicle membrane);GO:0016020(membrane);GO:0030335(positive regulation of cell migration);GO:0034067(protein localization to Golgi apparatus);GO:0051683(establishment of Golgi localization);…	NA	NA	NA	RHO family interacting cell polarization regulator 1 [Source:HGNC Symbol;Acc:HGNC:25836]	protein_coding	1.50818	10.1852	0.148076	-2.75559	7.81932e-05	0.00289009	down
ENSG00000151726	ACSL1	GO:0000166(nucleotide binding);GO:0001676(long-chain fatty acid metabolic process);GO:0003824(catalytic activity);GO:0004467(long-chain fatty acid-CoA ligase activity);GO:0005524(ATP binding);GO:0005739(mitochondrion);GO:0005741(mitochondrial outer membrane);GO:0005777(peroxisome);GO:0005778(peroxisomal membrane);GO:0005783(endoplasmic reticulum);GO:0005789(endoplasmic reticulum membrane);GO:0005…	00061(Fatty acid biosynthesis);00071(Fatty acid degradation);03320(PPAR signaling pathway);04146(Peroxisome);04216(Ferroptosis);04714(Thermogenesis);04920(Adipocytokine signaling pathway)	K01897	EC:6.2.1.3	acyl-CoA synthetase long chain family member 1 [Source:HGNC Symbol;Acc:HGNC:3569]	retained_intron	0.728652	5.01303	0.145352	-2.78238	8.08751e-05	0.00298118	down
ENSG00000141959	PFKL	GO:0000166(nucleotide binding);GO:0003824(catalytic activity);GO:0003872(6-phosphofructokinase activity);GO:0005515(protein binding);GO:0005524(ATP binding);GO:0005576(extracellular region);GO:0005737(cytoplasm);GO:0005829(cytosol);GO:0005945(6-phosphofructokinase complex);GO:0005975(carbohydrate metabolic process);GO:0006002(fructose 6-phosphate metabolic process);GO:0006007(glucose catabolic pr…	00010(Glycolysis / Gluconeogenesis);00030(Pentose phosphate pathway);00051(Fructose and mannose metabolism);00052(Galactose metabolism);03018(RNA degradation);04066(HIF-1 signaling pathway);04152(AMPK signaling pathway);04922(Glucagon signaling pathway);05230(Central carbon metabolism in cancer)	K00850	EC:2.7.1.11	phosphofructokinase, liver type [Source:HGNC Symbol;Acc:HGNC:8876]	protein_coding	2.13578	14.2542	0.149835	-2.73855	8.63356e-05	0.00316122	down
ENSG00000099849	RASSF7	GO:0005515(protein binding);GO:0005737(cytoplasm);GO:0005815(microtubule organizing center);GO:0005856(cytoskeleton);GO:0006915(apoptotic process);GO:0007165(signal transduction);GO:0070507(regulation of microtubule cytoskeleton organization)	NA	K09855	NA	Ras association domain family member 7 [Source:HGNC Symbol;Acc:HGNC:1166]	protein_coding	1.09689	7.48893	0.146468	-2.77134	8.73572e-05	0.00319436	down
ENSG00000160201	U2AF1	GO:0000398(mRNA splicing, via spliceosome);GO:0003676(nucleic acid binding);GO:0003723(RNA binding);GO:0005515(protein binding);GO:0005634(nucleus);GO:0005654(nucleoplasm);GO:0005681(spliceosomal complex);GO:0006397(mRNA processing);GO:0006405(RNA export from nucleus);GO:0006406(mRNA export from nucleus);GO:0008380(RNA splicing);GO:0015030(Cajal body);GO:0016607(nuclear speck);GO:0030628(pre-mRNA…	03040(Spliceosome);05131(Shigellosis)	K12836	NA	U2 small nuclear RNA auxiliary factor 1 [Source:HGNC Symbol;Acc:HGNC:12453]	protein_coding	1.14808	7.88555	0.145593	-2.77998	8.99607e-05	0.00327464	down
ENSG00000166913	YWHAB	GO:0000165(MAPK cascade);GO:0005515(protein binding);GO:0005634(nucleus);GO:0005737(cytoplasm);GO:0005739(mitochondrion);GO:0005773(vacuole);GO:0005774(vacuolar membrane);GO:0005829(cytosol);GO:0005925(focal adhesion);GO:0006605(protein targeting);GO:0008022(protein C-terminus binding);GO:0016020(membrane);GO:0016032(viral process);GO:0017053(transcriptional repressor complex);GO:0019899(enzyme b…	04110(Cell cycle);04114(Oocyte meiosis);04151(PI3K-Akt signaling pathway);04390(Hippo signaling pathway);05160(Hepatitis C);05161(Hepatitis B);05203(Viral carcinogenesis)	K16197	NA	tyrosine 3-monooxygenase/tryptophan 5-monooxygenase activation protein beta [Source:HGNC Symbol;Acc:HGNC:12849]	retained_intron	0.16823	1.16406	0.14452	-2.79066	9.00303e-05	0.00327464	down
ENSG00000204406	MBD5	GO:0003677(DNA binding);GO:0003682(chromatin binding);GO:0005634(nucleus);GO:0005654(nucleoplasm);GO:0005694(chromosome);GO:0007399(nervous system development);GO:0010369(chromocenter);GO:0016579(protein deubiquitination);GO:0030496(midbody);GO:0040014(regulation of multicellular organism growth);GO:0042593(glucose homeostasis);GO:0050795(regulation of behavior);GO:0060399(positive regulation of …	NA	K23219	NA	methyl-CpG binding domain protein 5 [Source:HGNC Symbol;Acc:HGNC:20444]	protein_coding	0.20005	1.37833	0.145139	-2.78449	9.04861e-05	0.00328686	down
ENSG00000156469	MTERF3	GO:0003677(DNA binding);GO:0003690(double-stranded DNA binding);GO:0005515(protein binding);GO:0005654(nucleoplasm);GO:0005739(mitochondrion);GO:0005741(mitochondrial outer membrane);GO:0006355(regulation of transcription, DNA-templated);GO:0006390(mitochondrial transcription);GO:0016236(macroautophagy);GO:0032543(mitochondrial translation);GO:0042254(ribosome biogenesis);GO:0044212(transcription…	NA	K15032	NA	mitochondrial transcription termination factor 3 [Source:HGNC Symbol;Acc:HGNC:24258]	protein_coding	1.61732	10.8402	0.149196	-2.74472	9.28369e-05	0.00336779	down
ENSG00000108861	DUSP3	GO:0000188(inactivation of MAPK activity);GO:0001772(immunological synapse);GO:0004721(phosphoprotein phosphatase activity);GO:0004725(protein tyrosine phosphatase activity);GO:0005634(nucleus);GO:0005654(nucleoplasm);GO:0005829(cytosol);GO:0006470(protein dephosphorylation);GO:0008092(cytoskeletal protein binding);GO:0008138(protein tyrosine/serine/threonine phosphatase activity);GO:0016311(deph…	04010(MAPK signaling pathway)	K17614	3.1.3.48;EC:3.1.3.16	dual specificity phosphatase 3 [Source:HGNC Symbol;Acc:HGNC:3069]	protein_coding	2.11981	13.9118	0.152375	-2.7143	9.65062e-05	0.0034779	down
ENSG00000071626	DAZAP1	GO:0001893(maternal placenta development);GO:0003676(nucleic acid binding);GO:0003723(RNA binding);GO:0003730(mRNA 3'-UTR binding);GO:0005515(protein binding);GO:0005634(nucleus);GO:0005654(nucleoplasm);GO:0005737(cytoplasm);GO:0005829(cytosol);GO:0007275(multicellular organism development);GO:0007283(spermatogenesis);GO:0008266(poly(U) RNA binding);GO:0008283(cell population proliferation);GO:00…	03015(mRNA surveillance pathway)	K14411	NA	DAZ associated protein 1 [Source:HGNC Symbol;Acc:HGNC:2683]	protein_coding	1.00857	6.73576	0.149734	-2.73953	0.000100466	0.00361112	down
ENSG00000130813	C19orf66	GO:0003723(RNA binding);GO:0005515(protein binding);GO:0005634(nucleus);GO:0005654(nucleoplasm);GO:0005737(cytoplasm);GO:0005829(cytosol);GO:0034340(response to type I interferon);GO:0034341(response to interferon-gamma);GO:0034342(response to type III interferon);GO:0045071(negative regulation of viral genome replication);GO:0051607(defense response to virus)	NA	NA	NA	chromosome 19 open reading frame 66 [Source:HGNC Symbol;Acc:HGNC:25649]	protein_coding	0.645795	4.36633	0.147903	-2.75727	0.000103134	0.00367808	down
ENSG00000140945	CDH13	GO:0000278(mitotic cell cycle);GO:0000902(cell morphogenesis);GO:0001938(positive regulation of endothelial cell proliferation);GO:0001954(positive regulation of cell-matrix adhesion);GO:0002040(sprouting angiogenesis);GO:0005509(calcium ion binding);GO:0005576(extracellular region);GO:0005615(extracellular space);GO:0005737(cytoplasm);GO:0005886(plasma membrane);GO:0005901(caveola);GO:0005913(ce…	NA	NA	NA	cadherin 13 [Source:HGNC Symbol;Acc:HGNC:1753]	protein_coding	0.586998	3.94192	0.148912	-2.74747	0.000103609	0.00369024	down
ENSG00000160695	VPS11	GO:0000166(nucleotide binding);GO:0005515(protein binding);GO:0005623(cell);GO:0005764(lysosome);GO:0005765(lysosomal membrane);GO:0005768(endosome);GO:0005769(early endosome);GO:0005770(late endosome);GO:0005776(autophagosome);GO:0005884(actin filament);GO:0006886(intracellular protein transport);GO:0006904(vesicle docking involved in exocytosis);GO:0006914(autophagy);GO:0007032(endosome organiz…	NA	K20179	NA	VPS11, CORVET/HOPS core subunit [Source:HGNC Symbol;Acc:HGNC:14583]	protein_coding	1.3109	8.54827	0.153352	-2.70508	0.000104657	0.00371789	down
ENSG00000127125	PPCS	GO:0004632(phosphopantothenate--cysteine ligase activity);GO:0005829(cytosol);GO:0009108(coenzyme biosynthetic process);GO:0015937(coenzyme A biosynthetic process);GO:0016874(ligase activity)	00770(Pantothenate and CoA biosynthesis)	K01922	EC:6.3.2.51	phosphopantothenoylcysteine synthetase [Source:HGNC Symbol;Acc:HGNC:25686]	processed_transcript	0.768917	5.19459	0.148023	-2.75611	0.000105284	0.00373535	down
ENSG00000172766	NAA16	GO:0004596(peptide alpha-N-acetyltransferase activity);GO:0005515(protein binding);GO:0005634(nucleus);GO:0005667(transcription factor complex);GO:0005737(cytoplasm);GO:0005829(cytosol);GO:0006474(N-terminal protein amino acid acetylation);GO:0016407(acetyltransferase activity);GO:0017196(N-terminal peptidyl-methionine acetylation);GO:0031415(NatA complex);GO:0043022(ribosome binding);GO:0043066(…	NA	K20792	NA	N(alpha)-acetyltransferase 16, NatA auxiliary subunit [Source:HGNC Symbol;Acc:HGNC:26164]	nonsense_mediated_decay	0.403659	2.7038	0.149293	-2.74378	0.000109112	0.00386297	down
ENSG00000121775	TMEM39B	GO:0016020(membrane);GO:0016021(integral component of membrane)	NA	NA	NA	transmembrane protein 39B [Source:HGNC Symbol;Acc:HGNC:25510]	nonsense_mediated_decay	1.27293	8.40899	0.151377	-2.72378	0.000110351	0.00389495	down
ENSG00000133961	NUMB	GO:0005515(protein binding);GO:0005634(nucleus);GO:0005737(cytoplasm);GO:0005769(early endosome);GO:0005886(plasma membrane);GO:0005925(focal adhesion);GO:0007275(multicellular organism development);GO:0007399(nervous system development);GO:0007405(neuroblast proliferation);GO:0007409(axonogenesis);GO:0008013(beta-catenin binding);GO:0016020(membrane);GO:0016323(basolateral plasma membrane);GO:00…	04330(Notch signaling pathway)	K06057	NA	NUMB, endocytic adaptor protein [Source:HGNC Symbol;Acc:HGNC:8060]	protein_coding	1.57548	10.1945	0.154542	-2.69393	0.00011163	0.00393501	down
ENSG00000164919	COX6C	GO:0004129(cytochrome-c oxidase activity);GO:0005739(mitochondrion);GO:0005743(mitochondrial inner membrane);GO:0006091(generation of precursor metabolites and energy);GO:0006123(mitochondrial electron transport, cytochrome c to oxygen);GO:0016020(membrane);GO:0016021(integral component of membrane);GO:0022900(electron transport chain);GO:1902600(proton transmembrane transport)	00190(Oxidative phosphorylation);04260(Cardiac muscle contraction);04714(Thermogenesis);04932(Non-alcoholic fatty liver disease (NAFLD));05010(Alzheimer disease);05012(Parkinson disease);05016(Huntington disease)	NA	NA	cytochrome c oxidase subunit 6C [Source:HGNC Symbol;Acc:HGNC:2285]	protein_coding	2.36239	15.6132	0.151307	-2.72445	0.000114071	0.00400564	down
ENSG00000101849	TBL1X	GO:0000118(histone deacetylase complex);GO:0000122(negative regulation of transcription by RNA polymerase II);GO:0003714(transcription corepressor activity);GO:0005515(protein binding);GO:0005634(nucleus);GO:0005654(nucleoplasm);GO:0006357(regulation of transcription by RNA polymerase II);GO:0006508(proteolysis);GO:0007605(sensory perception of sound);GO:0008013(beta-catenin binding);GO:0008022(p…	04310(Wnt signaling pathway)	K04508	NA	transducin beta like 1 X-linked [Source:HGNC Symbol;Acc:HGNC:11585]	protein_coding	1.74737	11.1536	0.156665	-2.67425	0.000117683	0.00411124	down
ENSG00000160446	ZDHHC12	GO:0005783(endoplasmic reticulum);GO:0005794(Golgi apparatus);GO:0006612(protein targeting to membrane);GO:0016020(membrane);GO:0016021(integral component of membrane);GO:0016409(palmitoyltransferase activity);GO:0016740(transferase activity);GO:0016746(transferase activity, transferring acyl groups);GO:0018230(peptidyl-L-cysteine S-palmitoylation);GO:0018345(protein palmitoylation);GO:0019706(pr…	NA	K18932	EC:2.3.1.225	zinc finger DHHC-type containing 12 [Source:HGNC Symbol;Acc:HGNC:19159]	protein_coding	1.24319	8.17859	0.152005	-2.71781	0.000117828	0.00411124	down
ENSG00000100462	PRMT5	GO:0000387(spliceosomal snRNP assembly);GO:0002039(p53 binding);GO:0003714(transcription corepressor activity);GO:0005515(protein binding);GO:0005634(nucleus);GO:0005654(nucleoplasm);GO:0005737(cytoplasm);GO:0005794(Golgi apparatus);GO:0005829(cytosol);GO:0006325(chromatin organization);GO:0006353(DNA-templated transcription, termination);GO:0006479(protein methylation);GO:0007088(regulation of m…	03013(RNA transport)	K02516	EC:2.1.1.320	protein arginine methyltransferase 5 [Source:HGNC Symbol;Acc:HGNC:10894]	protein_coding	0.794003	5.18138	0.153242	-2.70612	0.000120297	0.00418674	down
ENSG00000073536	NLE1	GO:0000027(ribosomal large subunit assembly);GO:0001756(somitogenesis);GO:0001822(kidney development);GO:0001826(inner cell mass cell differentiation);GO:0005515(protein binding);GO:0005634(nucleus);GO:0005730(nucleolus);GO:0007219(Notch signaling pathway);GO:0042273(ribosomal large subunit biogenesis);GO:0045930(negative regulation of mitotic cell cycle);GO:0048705(skeletal system morphogenesis)…	NA	K14855	NA	notchless homolog 1 [Source:HGNC Symbol;Acc:HGNC:19889]	protein_coding	1.14985	7.33884	0.15668	-2.67411	0.0001209	0.00420237	down
ENSG00000125618	PAX8	GO:0000978(RNA polymerase II proximal promoter sequence-specific DNA binding);GO:0000981(DNA-binding transcription factor activity, RNA polymerase II-specific);GO:0001228(DNA-binding transcription activator activity, RNA polymerase II-specific);GO:0001655(urogenital system development);GO:0001656(metanephros development);GO:0001658(branching involved in ureteric bud morphogenesis);GO:0001822(kidn…	04918(Thyroid hormone synthesis);05200(Pathways in cancer);05202(Transcriptional misregulation in cancer);05216(Thyroid cancer)	K09293	NA	paired box 8 [Source:HGNC Symbol;Acc:HGNC:8622]	protein_coding	1.051	6.71157	0.156595	-2.67489	0.000122798	0.00426296	down
ENSG00000113810	SMC4	GO:0000070(mitotic sister chromatid segregation);GO:0000166(nucleotide binding);GO:0000796(condensin complex);GO:0003697(single-stranded DNA binding);GO:0005515(protein binding);GO:0005524(ATP binding);GO:0005634(nucleus);GO:0005654(nucleoplasm);GO:0005694(chromosome);GO:0005737(cytoplasm);GO:0005829(cytosol);GO:0007049(cell cycle);GO:0007076(mitotic chromosome condensation);GO:0010032(meiotic ch…	NA	NA	NA	structural maintenance of chromosomes 4 [Source:HGNC Symbol;Acc:HGNC:14013]	retained_intron	1.03993	6.75039	0.154055	-2.69848	0.000125429	0.00434879	down
ENSG00000103995	CEP152	GO:0000086(G2/M transition of mitotic cell cycle);GO:0000242(pericentriolar material);GO:0005515(protein binding);GO:0005654(nucleoplasm);GO:0005737(cytoplasm);GO:0005813(centrosome);GO:0005814(centriole);GO:0005815(microtubule organizing center);GO:0005829(cytosol);GO:0005856(cytoskeleton);GO:0007099(centriole replication);GO:0010389(regulation of G2/M transition of mitotic cell cycle);GO:001990…	NA	K16728	NA	centrosomal protein 152 [Source:HGNC Symbol;Acc:HGNC:29298]	protein_coding	0.399322	2.58706	0.154354	-2.69569	0.000125988	0.00436127	down
ENSG00000079931	MOXD1	GO:0003824(catalytic activity);GO:0004497(monooxygenase activity);GO:0004500(dopamine beta-monooxygenase activity);GO:0005507(copper ion binding);GO:0005515(protein binding);GO:0005615(extracellular space);GO:0005737(cytoplasm);GO:0005783(endoplasmic reticulum);GO:0005789(endoplasmic reticulum membrane);GO:0006589(octopamine biosynthetic process);GO:0016020(membrane);GO:0016021(integral component…	NA	NA	NA	monooxygenase DBH like 1 [Source:HGNC Symbol;Acc:HGNC:21063]	protein_coding	1.41818	9.02514	0.157136	-2.66991	0.000126107	0.00436127	down
ENSG00000108963	DPH1	GO:0005515(protein binding);GO:0005634(nucleus);GO:0005654(nucleoplasm);GO:0005737(cytoplasm);GO:0005829(cytosol);GO:0008283(cell population proliferation);GO:0016740(transferase activity);GO:0017183(peptidyl-diphthamide biosynthetic process from peptidyl-histidine);GO:0030054(cell junction)	NA	K07561	EC:2.5.1.108	diphthamide biosynthesis 1 [Source:HGNC Symbol;Acc:HGNC:3003]	retained_intron	1.21785	7.81909	0.155753	-2.68267	0.000127376	0.00439406	down
ENSG00000165732	DDX21	GO:0000166(nucleotide binding);GO:0001649(osteoblast differentiation);GO:0002376(immune system process);GO:0002735(positive regulation of myeloid dendritic cell cytokine production);GO:0003676(nucleic acid binding);GO:0003723(RNA binding);GO:0003725(double-stranded RNA binding);GO:0004004(ATP-dependent RNA helicase activity);GO:0004386(helicase activity);GO:0005515(protein binding);GO:0005524(ATP…	NA	K16911	EC:3.6.4.13	DExD-box helicase 21 [Source:HGNC Symbol;Acc:HGNC:2744]	protein_coding	1.27743	8.05244	0.158639	-2.65618	0.000132162	0.00453205	down
ENSG00000105220	GPI	GO:0001701(in utero embryonic development);GO:0001707(mesoderm formation);GO:0004347(glucose-6-phosphate isomerase activity);GO:0005125(cytokine activity);GO:0005576(extracellular region);GO:0005615(extracellular space);GO:0005654(nucleoplasm);GO:0005737(cytoplasm);GO:0005829(cytosol);GO:0005886(plasma membrane);GO:0005975(carbohydrate metabolic process);GO:0006094(gluconeogenesis);GO:0006096(gly…	00010(Glycolysis / Gluconeogenesis);00030(Pentose phosphate pathway);00500(Starch and sucrose metabolism);00520(Amino sugar and nucleotide sugar metabolism)	K01810	EC:5.3.1.9	glucose-6-phosphate isomerase [Source:HGNC Symbol;Acc:HGNC:4458]	protein_coding	1.54737	9.75489	0.158626	-2.6563	0.000132202	0.00453205	down
ENSG00000141349	G6PC3	GO:0004346(glucose-6-phosphatase activity);GO:0005783(endoplasmic reticulum);GO:0005789(endoplasmic reticulum membrane);GO:0006094(gluconeogenesis);GO:0006796(phosphate-containing compound metabolic process);GO:0015760(glucose-6-phosphate transport);GO:0016020(membrane);GO:0016021(integral component of membrane);GO:0016311(dephosphorylation);GO:0016787(hydrolase activity);GO:0051156(glucose 6-pho…	00010(Glycolysis / Gluconeogenesis);00052(Galactose metabolism);00500(Starch and sucrose metabolism);04068(FoxO signaling pathway);04151(PI3K-Akt signaling pathway);04152(AMPK signaling pathway);04910(Insulin signaling pathway);04920(Adipocytokine signaling pathway);04922(Glucagon signaling pathway);04931(Insulin resistance);04973(Carbohydrate digestion and absorption)	K01084	EC:3.1.3.9	glucose-6-phosphatase catalytic subunit 3 [Source:HGNC Symbol;Acc:HGNC:24861]	nonsense_mediated_decay	1.39135	8.93055	0.155797	-2.68226	0.000134765	0.00460828	down
ENSG00000167191	GPRC5B	GO:0001664(G protein-coupled receptor binding);GO:0004930(G protein-coupled receptor activity);GO:0005615(extracellular space);GO:0005634(nucleus);GO:0005730(nucleolus);GO:0005829(cytosol);GO:0005886(plasma membrane);GO:0007165(signal transduction);GO:0007186(G protein-coupled receptor signaling pathway);GO:0007626(locomotory behavior);GO:0009986(cell surface);GO:0010976(positive regulation of ne…	NA	K04619	NA	G protein-coupled receptor class C group 5 member B [Source:HGNC Symbol;Acc:HGNC:13308]	protein_coding	0.689063	4.37059	0.157659	-2.66512	0.000134853	0.00460828	down
ENSG00000135451	TROAP	GO:0005515(protein binding);GO:0005737(cytoplasm);GO:0007155(cell adhesion)	NA	NA	NA	trophinin associated protein [Source:HGNC Symbol;Acc:HGNC:12327]	protein_coding	1.30566	8.26926	0.157894	-2.66297	0.000135289	0.00461481	down
ENSG00000213983	AP1G2	GO:0000139(Golgi membrane);GO:0005515(protein binding);GO:0005623(cell);GO:0005768(endosome);GO:0005794(Golgi apparatus);GO:0005798(Golgi-associated vesicle);GO:0006886(intracellular protein transport);GO:0010008(endosome membrane);GO:0015031(protein transport);GO:0016020(membrane);GO:0016032(viral process);GO:0016192(vesicle-mediated transport);GO:0030117(membrane coat);GO:0030121(AP-1 adaptor c…	04142(Lysosome);05170(Human immunodeficiency virus 1 infection)	K12391	NA	adaptor related protein complex 1 subunit gamma 2 [Source:HGNC Symbol;Acc:HGNC:556]	protein_coding	0.560923	3.6197	0.154964	-2.69	0.000140555	0.00475306	down
ENSG00000104915	STX10	GO:0000139(Golgi membrane);GO:0000149(SNARE binding);GO:0005484(SNAP receptor activity);GO:0005515(protein binding);GO:0005623(cell);GO:0005794(Golgi apparatus);GO:0005802(trans-Golgi network);GO:0005829(cytosol);GO:0006886(intracellular protein transport);GO:0006906(vesicle fusion);GO:0008021(synaptic vesicle);GO:0012505(endomembrane system);GO:0015031(protein transport);GO:0016020(membrane);GO:…	04130(SNARE interactions in vesicular transport)	K08498	NA	syntaxin 10 [Source:HGNC Symbol;Acc:HGNC:11428]	protein_coding	1.64954	10.5004	0.157094	-2.6703	0.000143841	0.00485818	down
ENSG00000085231	AK6	GO:0000166(nucleotide binding);GO:0004017(adenylate kinase activity);GO:0005515(protein binding);GO:0005524(ATP binding);GO:0005634(nucleus);GO:0005654(nucleoplasm);GO:0005737(cytoplasm);GO:0005829(cytosol);GO:0015030(Cajal body);GO:0015949(nucleobase-containing small molecule interconversion);GO:0016020(membrane);GO:0016301(kinase activity);GO:0016310(phosphorylation);GO:0016740(transferase acti…	00230(Purine metabolism);03008(Ribosome biogenesis in eukaryotes)	K18532	EC:2.7.4.3	adenylate kinase 6 [Source:HGNC Symbol;Acc:HGNC:49151]	protein_coding	1.09014	6.9546	0.156751	-2.67345	0.000147653	0.00495642	down
ENSG00000269556	TMEM185A	GO:0005515(protein binding);GO:0016020(membrane);GO:0016021(integral component of membrane);GO:0030425(dendrite);GO:0042995(cell projection)	NA	NA	NA	transmembrane protein 185A [Source:HGNC Symbol;Acc:HGNC:17125]	protein_coding	0.933249	5.85207	0.159473	-2.64861	0.000152751	0.00511291	down
ENSG00000276234	TADA2A	GO:0000278(mitotic cell cycle);GO:0001932(regulation of protein phosphorylation);GO:0003677(DNA binding);GO:0003713(transcription coactivator activity);GO:0005515(protein binding);GO:0005634(nucleus);GO:0005671(Ada2/Gcn5/Ada3 transcription activator complex);GO:0006357(regulation of transcription by RNA polymerase II);GO:0031063(regulation of histone deacetylation);GO:0031647(regulation of protei…	NA	K11314	NA	transcriptional adaptor 2A [Source:HGNC Symbol;Acc:HGNC:11531]	protein_coding	0.589534	3.77666	0.156099	-2.67946	0.000152836	0.00511291	down
ENSG00000120889	TNFRSF10B	GO:0005515(protein binding);GO:0005886(plasma membrane);GO:0006915(apoptotic process);GO:0006919(activation of cysteine-type endopeptidase activity involved in apoptotic process);GO:0007165(signal transduction);GO:0007166(cell surface receptor signaling pathway);GO:0007250(activation of NF-kappaB-inducing kinase activity);GO:0008625(extrinsic apoptotic signaling pathway via death domain receptors…	04060(Cytokine-cytokine receptor interaction);04115(p53 signaling pathway);04210(Apoptosis);04217(Necroptosis);04650(Natural killer cell mediated cytotoxicity);05164(Influenza A)	K04722	NA	TNF receptor superfamily member 10b [Source:HGNC Symbol;Acc:HGNC:11905]	protein_coding	1.41197	8.8425	0.159679	-2.64675	0.000152875	0.00511291	down
ENSG00000186866	POFUT2	GO:0001707(mesoderm formation);GO:0005783(endoplasmic reticulum);GO:0005789(endoplasmic reticulum membrane);GO:0005794(Golgi apparatus);GO:0005975(carbohydrate metabolic process);GO:0006004(fucose metabolic process);GO:0006486(protein glycosylation);GO:0008417(fucosyltransferase activity);GO:0010468(regulation of gene expression);GO:0010717(regulation of epithelial to mesenchymal transition);GO:0…	00514(Other types of O-glycan biosynthesis)	K03691	EC:2.4.1.221	protein O-fucosyltransferase 2 [Source:HGNC Symbol;Acc:HGNC:14683]	protein_coding	0.741841	4.68585	0.158315	-2.65913	0.000154544	0.00516245	down
ENSG00000172977	KAT5	GO:0000122(negative regulation of transcription by RNA polymerase II);GO:0000123(histone acetyltransferase complex);GO:0000729(DNA double-strand break processing);GO:0000790(nuclear chromatin);GO:0000812(Swr1 complex);GO:0003713(transcription coactivator activity);GO:0004402(histone acetyltransferase activity);GO:0005515(protein binding);GO:0005634(nucleus);GO:0005654(nucleoplasm);GO:0005667(tran…	05166(Human T-cell leukemia virus 1 infection)	K11304	EC:2.3.1.48	lysine acetyltransferase 5 [Source:HGNC Symbol;Acc:HGNC:5275]	protein_coding	0.595207	3.83053	0.155385	-2.68608	0.000157728	0.00524964	down
ENSG00000137440	FGFBP1	GO:0005515(protein binding);GO:0005576(extracellular region);GO:0005615(extracellular space);GO:0005886(plasma membrane);GO:0007165(signal transduction);GO:0007267(cell-cell signaling);GO:0008201(heparin binding);GO:0008284(positive regulation of cell population proliferation);GO:0008285(negative regulation of cell population proliferation);GO:0008543(fibroblast growth factor receptor signaling p…	NA	NA	NA	fibroblast growth factor binding protein 1 [Source:HGNC Symbol;Acc:HGNC:19695]	protein_coding	5.67513	34.8566	0.162814	-2.61871	0.000159602	0.00530556	down
ENSG00000034053	APBA2	GO:0001540(amyloid-beta binding);GO:0001701(in utero embryonic development);GO:0005515(protein binding);GO:0005737(cytoplasm);GO:0005886(plasma membrane);GO:0007268(chemical synaptic transmission);GO:0007399(nervous system development);GO:0007626(locomotory behavior);GO:0008021(synaptic vesicle);GO:0010468(regulation of gene expression);GO:0015031(protein transport);GO:0035264(multicellular organ…	NA	NA	NA	amyloid beta precursor protein binding family A member 2 [Source:HGNC Symbol;Acc:HGNC:579]	protein_coding	0.350345	2.23371	0.156844	-2.67259	0.000162998	0.00541188	down
ENSG00000108312	UBTF	GO:0000981(DNA-binding transcription factor activity, RNA polymerase II-specific);GO:0001164(RNA polymerase I CORE element sequence-specific DNA binding);GO:0001165(RNA polymerase I upstream control element sequence-specific DNA binding);GO:0001188(RNA polymerase I preinitiation complex assembly);GO:0001650(fibrillar center);GO:0003677(DNA binding);GO:0003682(chromatin binding);GO:0003723(RNA bin…	NA	K09273	NA	upstream binding transcription factor [Source:HGNC Symbol;Acc:HGNC:12511]	protein_coding	3.33172	20.3688	0.16357	-2.61202	0.000165174	0.00546982	down
ENSG00000175029	CTBP2	GO:0003682(chromatin binding);GO:0003713(transcription coactivator activity);GO:0003714(transcription corepressor activity);GO:0005515(protein binding);GO:0005634(nucleus);GO:0008285(negative regulation of cell population proliferation);GO:0016032(viral process);GO:0016081(synaptic vesicle docking);GO:0016491(oxidoreductase activity);GO:0016616(oxidoreductase activity, acting on the CH-OH group o…	04310(Wnt signaling pathway);04330(Notch signaling pathway);05200(Pathways in cancer);05220(Chronic myeloid leukemia)	NA	NA	C-terminal binding protein 2 [Source:HGNC Symbol;Acc:HGNC:2495]	protein_coding	1.99122	12.2257	0.162872	-2.61819	0.000165341	0.00546982	down
ENSG00000198231	DDX42	GO:0000166(nucleotide binding);GO:0000398(mRNA splicing, via spliceosome);GO:0003676(nucleic acid binding);GO:0003723(RNA binding);GO:0004386(helicase activity);GO:0005515(protein binding);GO:0005524(ATP binding);GO:0005634(nucleus);GO:0005654(nucleoplasm);GO:0005737(cytoplasm);GO:0005829(cytosol);GO:0008104(protein localization);GO:0015030(Cajal body);GO:0016020(membrane);GO:0016607(nuclear spec…	03040(Spliceosome)	NA	NA	DEAD-box helicase 42 [Source:HGNC Symbol;Acc:HGNC:18676]	nonsense_mediated_decay	2.32251	14.5387	0.159746	-2.64614	0.000165572	0.00547087	down
ENSG00000133114	GPALPP1	NA	NA	NA	NA	GPALPP motifs containing 1 [Source:HGNC Symbol;Acc:HGNC:20298]	nonsense_mediated_decay	0.739172	4.56124	0.162055	-2.62544	0.00016829	0.0055473	down
ENSG00000206503	HLA-A	GO:0000139(Golgi membrane);GO:0002376(immune system process);GO:0002474(antigen processing and presentation of peptide antigen via MHC class I);GO:0002479(antigen processing and presentation of exogenous peptide antigen via MHC class I, TAP-dependent);GO:0002480(antigen processing and presentation of exogenous peptide antigen via MHC class I, TAP-independent);GO:0005783(endoplasmic reticulum);GO:…	04144(Endocytosis);04145(Phagosome);04218(Cellular senescence);04514(Cell adhesion molecules (CAMs));04612(Antigen processing and presentation);04650(Natural killer cell mediated cytotoxicity);04940(Type I diabetes mellitus);05163(Human cytomegalovirus infection);05165(Human papillomavirus infection);05166(Human T-cell leukemia virus 1 infection);05167(Kaposi sarcoma-associated herpesvirus infect…	K06751	NA	major histocompatibility complex, class I, A [Source:HGNC Symbol;Acc:HGNC:4931]	retained_intron	0.501232	3.23632	0.154877	-2.6908	0.000169974	0.00557486	down
ENSG00000115825	PRKD3	GO:0000166(nucleotide binding);GO:0004672(protein kinase activity);GO:0004674(protein serine/threonine kinase activity);GO:0004697(protein kinase C activity);GO:0005515(protein binding);GO:0005524(ATP binding);GO:0005654(nucleoplasm);GO:0005737(cytoplasm);GO:0005829(cytosol);GO:0006468(protein phosphorylation);GO:0007205(protein kinase C-activating G protein-coupled receptor signaling pathway);GO…	04015(Rap1 signaling pathway);04925(Aldosterone synthesis and secretion)	K06070	EC:2.7.11.13	protein kinase D3 [Source:HGNC Symbol;Acc:HGNC:9408]	retained_intron	0.928147	5.69311	0.16303	-2.61679	0.000171644	0.00561736	down
ENSG00000172869	DMXL1	GO:0005515(protein binding);GO:0007035(vacuolar acidification);GO:0043291(RAVE complex)	NA	NA	NA	Dmx like 1 [Source:HGNC Symbol;Acc:HGNC:2937]	protein_coding	0.389944	2.37346	0.164293	-2.60565	0.000176672	0.00576814	down
ENSG00000170776	AKAP13	GO:0004691(cAMP-dependent protein kinase activity);GO:0005078(MAP-kinase scaffold activity);GO:0005085(guanyl-nucleotide exchange factor activity);GO:0005089(Rho guanyl-nucleotide exchange factor activity);GO:0005515(protein binding);GO:0005634(nucleus);GO:0005737(cytoplasm);GO:0005829(cytosol);GO:0005884(actin filament);GO:0005938(cell cortex);GO:0006468(protein phosphorylation);GO:0007186(G pro…	04928(Parathyroid hormone synthesis, secretion and action);05163(Human cytomegalovirus infection)	K16529	NA	A-kinase anchoring protein 13 [Source:HGNC Symbol;Acc:HGNC:371]	protein_coding	0.670794	4.0888	0.164056	-2.60774	0.000180143	0.00586749	down
ENSG00000100722	ZC3H14	GO:0003723(RNA binding);GO:0005515(protein binding);GO:0005634(nucleus);GO:0005730(nucleolus);GO:0005737(cytoplasm);GO:0008143(poly(A) binding);GO:0016607(nuclear speck);GO:0032839(dendrite cytoplasm);GO:0043488(regulation of mRNA stability);GO:0046872(metal ion binding);GO:1900364(negative regulation of mRNA polyadenylation);GO:1904115(axon cytoplasm);GO:1990904(ribonucleoprotein complex)	NA	K23038	NA	zinc finger CCCH-type containing 14 [Source:HGNC Symbol;Acc:HGNC:20509]	protein_coding	1.16394	7.11008	0.163703	-2.61085	0.000183625	0.00596671	down
ENSG00000144524	COPS7B	GO:0000338(protein deneddylation);GO:0000715(nucleotide-excision repair, DNA damage recognition);GO:0005515(protein binding);GO:0005634(nucleus);GO:0005654(nucleoplasm);GO:0005737(cytoplasm);GO:0005829(cytosol);GO:0006283(transcription-coupled nucleotide-excision repair);GO:0008180(COP9 signalosome);GO:0010387(COP9 signalosome assembly);GO:0016032(viral process);GO:0043687(post-translational prot…	NA	K12180	NA	COP9 signalosome subunit 7B [Source:HGNC Symbol;Acc:HGNC:16760]	protein_coding	1.05658	6.43245	0.164258	-2.60596	0.000184805	0.00599797	down
ENSG00000270629	NBPF14	NA	NA	NA	NA	NBPF member 14 [Source:HGNC Symbol;Acc:HGNC:25232]	protein_coding	0.427339	2.57657	0.165856	-2.592	0.000188576	0.00609423	down
ENSG00000108039	XPNPEP1	GO:0004177(aminopeptidase activity);GO:0005737(cytoplasm);GO:0005829(cytosol);GO:0006508(proteolysis);GO:0008233(peptidase activity);GO:0008237(metallopeptidase activity);GO:0010815(bradykinin catabolic process);GO:0016787(hydrolase activity);GO:0030145(manganese ion binding);GO:0042803(protein homodimerization activity);GO:0046872(metal ion binding);GO:0070006(metalloaminopeptidase activity);GO:…	NA	K01262	EC:3.4.11.9	X-prolyl aminopeptidase 1 [Source:HGNC Symbol;Acc:HGNC:12822]	protein_coding	1.98053	11.9299	0.166014	-2.59062	0.000190732	0.0061539	down
ENSG00000189050	RNFT1	GO:0005783(endoplasmic reticulum);GO:0005789(endoplasmic reticulum membrane);GO:0016020(membrane);GO:0016021(integral component of membrane);GO:0016567(protein ubiquitination);GO:0016740(transferase activity);GO:0043130(ubiquitin binding);GO:0046872(metal ion binding);GO:0051865(protein autoubiquitination);GO:0061630(ubiquitin protein ligase activity);GO:1904294(positive regulation of ERAD pathwa…	NA	K22379	EC:2.3.2.27	ring finger protein, transmembrane 1 [Source:HGNC Symbol;Acc:HGNC:30206]	protein_coding	0.415371	2.61406	0.158899	-2.65382	0.000191623	0.00616273	down
ENSG00000169016	E2F6	GO:0000083(regulation of transcription involved in G1/S transition of mitotic cell cycle);GO:0000122(negative regulation of transcription by RNA polymerase II);GO:0000977(RNA polymerase II regulatory region sequence-specific DNA binding);GO:0000981(DNA-binding transcription factor activity, RNA polymerase II-specific);GO:0001227(DNA-binding transcription repressor activity, RNA polymerase II-spec…	NA	K09390	NA	E2F transcription factor 6 [Source:HGNC Symbol;Acc:HGNC:3120]	protein_coding	0.722995	4.39731	0.164418	-2.60456	0.000192993	0.00619186	down
ENSG00000146263	MMS22L	GO:0000724(double-strand break repair via homologous recombination);GO:0005515(protein binding);GO:0005634(nucleus);GO:0005654(nucleoplasm);GO:0005829(cytosol);GO:0006281(DNA repair);GO:0006974(cellular response to DNA damage stimulus);GO:0031297(replication fork processing);GO:0035101(FACT complex);GO:0042555(MCM complex);GO:0043596(nuclear replication fork)	NA	NA	NA	MMS22 like, DNA repair protein [Source:HGNC Symbol;Acc:HGNC:21475]	protein_coding	0.470429	2.87815	0.163449	-2.61309	0.000195955	0.00627268	down
ENSG00000131748	STARD3	GO:0005515(protein binding);GO:0005737(cytoplasm);GO:0005739(mitochondrion);GO:0005765(lysosomal membrane);GO:0005768(endosome);GO:0005770(late endosome);GO:0005789(endoplasmic reticulum membrane);GO:0005829(cytosol);GO:0006629(lipid metabolic process);GO:0006700(C21-steroid hormone biosynthetic process);GO:0006701(progesterone biosynthetic process);GO:0006839(mitochondrial transport);GO:0006869(…	04979(Cholesterol metabolism)	K22291	NA	StAR related lipid transfer domain containing 3 [Source:HGNC Symbol;Acc:HGNC:17579]	retained_intron	0.805014	5.02459	0.160215	-2.64192	0.000196014	0.00627268	down
ENSG00000157985	AGAP1	GO:0000166(nucleotide binding);GO:0003924(GTPase activity);GO:0005096(GTPase activator activity);GO:0005515(protein binding);GO:0005525(GTP binding);GO:0005543(phospholipid binding);GO:0005634(nucleus);GO:0005737(cytoplasm);GO:0015031(protein transport);GO:0043547(positive regulation of GTPase activity);GO:0046872(metal ion binding)	04144(Endocytosis)	K12491	NA	ArfGAP with GTPase domain, ankyrin repeat and PH domain 1 [Source:HGNC Symbol;Acc:HGNC:16922]	protein_coding	0.44832	2.68711	0.166841	-2.58346	0.000197652	0.00631037	down
ENSG00000156531	PHF6	GO:0000122(negative regulation of transcription by RNA polymerase II);GO:0000775(chromosome, centromeric region);GO:0000776(kinetochore);GO:0000777(condensed chromosome kinetochore);GO:0001227(DNA-binding transcription repressor activity, RNA polymerase II-specific);GO:0001835(blastocyst hatching);GO:0003677(DNA binding);GO:0003723(RNA binding);GO:0005515(protein binding);GO:0005634(nucleus);GO:0…	NA	K23310	NA	PHD finger protein 6 [Source:HGNC Symbol;Acc:HGNC:18145]	protein_coding	0.238588	1.48939	0.160191	-2.64213	0.000198581	0.0063253	down
ENSG00000183309	ZNF623	GO:0000981(DNA-binding transcription factor activity, RNA polymerase II-specific);GO:0003676(nucleic acid binding);GO:0003677(DNA binding);GO:0005634(nucleus);GO:0006357(regulation of transcription by RNA polymerase II);GO:0046872(metal ion binding)	05168(Herpes simplex virus 1 infection)	K09228	NA	zinc finger protein 623 [Source:HGNC Symbol;Acc:HGNC:29084]	protein_coding	0.632166	3.87574	0.163109	-2.6161	0.00019966	0.0063523	down
ENSG00000170525	PFKFB3	GO:0000166(nucleotide binding);GO:0003824(catalytic activity);GO:0003873(6-phosphofructo-2-kinase activity);GO:0004331(fructose-2,6-bisphosphate 2-phosphatase activity);GO:0005524(ATP binding);GO:0005654(nucleoplasm);GO:0005829(cytosol);GO:0006000(fructose metabolic process);GO:0006003(fructose 2,6-bisphosphate metabolic process);GO:0007420(brain development);GO:0008152(metabolic process);GO:0016…	00051(Fructose and mannose metabolism);04066(HIF-1 signaling pathway);04152(AMPK signaling pathway)	K01103	3.1.3.46;EC:2.7.1.105	6-phosphofructo-2-kinase/fructose-2,6-biphosphatase 3 [Source:HGNC Symbol;Acc:HGNC:8874]	protein_coding	6.13567	36.3362	0.168858	-2.56611	0.000201633	0.00638543	down
ENSG00000159579	RSPRY1	GO:0005515(protein binding);GO:0005576(extracellular region);GO:0046872(metal ion binding)	NA	NA	NA	ring finger and SPRY domain containing 1 [Source:HGNC Symbol;Acc:HGNC:29420]	retained_intron	0.741014	4.45682	0.166265	-2.58844	0.000205389	0.00649687	down
ENSG00000132676	DAP3	GO:0000166(nucleotide binding);GO:0003723(RNA binding);GO:0003735(structural constituent of ribosome);GO:0005515(protein binding);GO:0005525(GTP binding);GO:0005654(nucleoplasm);GO:0005739(mitochondrion);GO:0005743(mitochondrial inner membrane);GO:0005761(mitochondrial ribosome);GO:0005763(mitochondrial small ribosomal subunit);GO:0005840(ribosome);GO:0006915(apoptotic process);GO:0015935(small r…	NA	K17408	NA	death associated protein 3 [Source:HGNC Symbol;Acc:HGNC:2673]	retained_intron	2.73037	16.5709	0.164769	-2.60148	0.00020628	0.00651753	down
ENSG00000163466	ARPC2	GO:0003779(actin binding);GO:0005200(structural constituent of cytoskeleton);GO:0005515(protein binding);GO:0005634(nucleus);GO:0005737(cytoplasm);GO:0005768(endosome);GO:0005829(cytosol);GO:0005856(cytoskeleton);GO:0005885(Arp2/3 protein complex);GO:0005886(plasma membrane);GO:0005925(focal adhesion);GO:0010592(positive regulation of lamellipodium assembly);GO:0015629(actin cytoskeleton);GO:0030…	04144(Endocytosis);04666(Fc gamma R-mediated phagocytosis);04810(Regulation of actin cytoskeleton);05100(Bacterial invasion of epithelial cells);05130(Pathogenic Escherichia coli infection);05131(Shigellosis);05132(Salmonella infection)	K05758	NA	actin related protein 2/3 complex subunit 2 [Source:HGNC Symbol;Acc:HGNC:705]	retained_intron	12.2975	72.4855	0.169655	-2.55932	0.000206652	0.0065218	down
ENSG00000119314	PTBP3	GO:0003676(nucleic acid binding);GO:0003723(RNA binding);GO:0005634(nucleus);GO:0006397(mRNA processing);GO:0008380(RNA splicing);GO:0009653(anatomical structure morphogenesis);GO:0030154(cell differentiation);GO:0033119(negative regulation of RNA splicing);GO:0043249(erythrocyte maturation);GO:0045595(regulation of cell differentiation)	NA	K17844	NA	polypyrimidine tract binding protein 3 [Source:HGNC Symbol;Acc:HGNC:10253]	protein_coding	0.365309	2.26492	0.16129	-2.63227	0.000207449	0.00652924	down
ENSG00000107745	MICU1	GO:0005509(calcium ion binding);GO:0005515(protein binding);GO:0005622(intracellular);GO:0005739(mitochondrion);GO:0005743(mitochondrial inner membrane);GO:0005758(mitochondrial intermembrane space);GO:0006811(ion transport);GO:0006816(calcium ion transport);GO:0006851(mitochondrial calcium ion transmembrane transport);GO:0006952(defense response);GO:0016020(membrane);GO:0016021(integral componen…	NA	K22827	NA	mitochondrial calcium uptake 1 [Source:HGNC Symbol;Acc:HGNC:1530]	protein_coding	7.358	43.4066	0.169513	-2.56053	0.000207603	0.00652924	down
ENSG00000115286	NDUFS7	GO:0002020(protease binding);GO:0003954(NADH dehydrogenase activity);GO:0005515(protein binding);GO:0005739(mitochondrion);GO:0005747(mitochondrial respiratory chain complex I);GO:0005759(mitochondrial matrix);GO:0006120(mitochondrial electron transport, NADH to ubiquinone);GO:0008137(NADH dehydrogenase (ubiquinone) activity);GO:0009060(aerobic respiration);GO:0015990(electron transport coupled p…	00190(Oxidative phosphorylation);04714(Thermogenesis);04723(Retrograde endocannabinoid signaling);04932(Non-alcoholic fatty liver disease (NAFLD));05010(Alzheimer disease);05012(Parkinson disease);05016(Huntington disease)	K03940	1.6.99.3;EC:7.1.1.2	NADH:ubiquinone oxidoreductase core subunit S7 [Source:HGNC Symbol;Acc:HGNC:7714]	protein_coding	2.07814	12.6967	0.163675	-2.61109	0.000209695	0.00658534	down
ENSG00000140525	FANCI	GO:0003677(DNA binding);GO:0005515(protein binding);GO:0005634(nucleus);GO:0005654(nucleoplasm);GO:0005829(cytosol);GO:0006281(DNA repair);GO:0006974(cellular response to DNA damage stimulus);GO:0007049(cell cycle);GO:0016020(membrane);GO:0031398(positive regulation of protein ubiquitination);GO:0036297(interstrand cross-link repair);GO:0070182(DNA polymerase binding)	03460(Fanconi anemia pathway)	K10895	NA	FA complementation group I [Source:HGNC Symbol;Acc:HGNC:25568]	protein_coding	4.16885	24.9208	0.167284	-2.57963	0.000209866	0.00658534	down
ENSG00000166946	CCNDBP1	GO:0005515(protein binding);GO:0005634(nucleus);GO:0005654(nucleoplasm);GO:0005737(cytoplasm);GO:0007049(cell cycle);GO:0051726(regulation of cell cycle)	NA	K21626	NA	cyclin D1 binding protein 1 [Source:HGNC Symbol;Acc:HGNC:1587]	retained_intron	0.940365	5.77154	0.162931	-2.61766	0.000210433	0.00659004	down
ENSG00000169519	METTL15	GO:0008168(methyltransferase activity);GO:0016020(membrane);GO:0016021(integral component of membrane);GO:0016740(transferase activity);GO:0032259(methylation);GO:0070475(rRNA base methylation);GO:0071424(rRNA (cytosine-N4-)-methyltransferase activity)	NA	NA	NA	methyltransferase like 15 [Source:HGNC Symbol;Acc:HGNC:26606]	protein_coding	0.333614	2.02543	0.164713	-2.60197	0.000216088	0.00674199	down
ENSG00000196591	HDAC2	GO:0000118(histone deacetylase complex);GO:0000122(negative regulation of transcription by RNA polymerase II);GO:0000785(chromatin);GO:0000790(nuclear chromatin);GO:0000978(RNA polymerase II proximal promoter sequence-specific DNA binding);GO:0000980(RNA polymerase II distal enhancer sequence-specific DNA binding);GO:0001103(RNA polymerase II repressing transcription factor binding);GO:0001975(re…	04110(Cell cycle);04213(Longevity regulating pathway - multiple species);04330(Notch signaling pathway);04919(Thyroid hormone signaling pathway);05016(Huntington disease);05034(Alcoholism);05165(Human papillomavirus infection);05169(Epstein-Barr virus infection);05200(Pathways in cancer);05202(Transcriptional misregulation in cancer);05203(Viral carcinogenesis);05220(Chronic myeloid leukemia)	K06067	EC:3.5.1.98	histone deacetylase 2 [Source:HGNC Symbol;Acc:HGNC:4853]	protein_coding	1.01164	6.06744	0.166732	-2.58439	0.000222769	0.00691716	down
ENSG00000102393	GLA	GO:0003824(catalytic activity);GO:0004553(hydrolase activity, hydrolyzing O-glycosyl compounds);GO:0004557(alpha-galactosidase activity);GO:0005102(signaling receptor binding);GO:0005515(protein binding);GO:0005576(extracellular region);GO:0005737(cytoplasm);GO:0005764(lysosome);GO:0005794(Golgi apparatus);GO:0005975(carbohydrate metabolic process);GO:0006687(glycosphingolipid metabolic process);…	00052(Galactose metabolism);00561(Glycerolipid metabolism);00600(Sphingolipid metabolism);00603(Glycosphingolipid biosynthesis - globo and isoglobo series);04142(Lysosome)	NA	NA	galactosidase alpha [Source:HGNC Symbol;Acc:HGNC:4296]	processed_transcript	1.44737	8.9136	0.162378	-2.62257	0.000222963	0.00691716	down
ENSG00000244462	RBM12	GO:0003676(nucleic acid binding);GO:0003723(RNA binding);GO:0005515(protein binding);GO:0005634(nucleus);GO:0005654(nucleoplasm)	NA	NA	NA	RNA binding motif protein 12 [Source:HGNC Symbol;Acc:HGNC:9898]	protein_coding	1.14922	6.73612	0.170605	-2.55127	0.000224874	0.00695279	down
ENSG00000173085	COQ2	GO:0002083(4-hydroxybenzoate decaprenyltransferase activity);GO:0004659(prenyltransferase activity);GO:0005739(mitochondrion);GO:0005743(mitochondrial inner membrane);GO:0006071(glycerol metabolic process);GO:0006744(ubiquinone biosynthetic process);GO:0008299(isoprenoid biosynthetic process);GO:0016020(membrane);GO:0016021(integral component of membrane);GO:0016740(transferase activity);GO:00167…	00130(Ubiquinone and other terpenoid-quinone biosynthesis)	K06125	EC:2.5.1.39	coenzyme Q2, polyprenyltransferase [Source:HGNC Symbol;Acc:HGNC:25223]	protein_coding	0.744898	4.53737	0.164169	-2.60674	0.000225126	0.00695279	down
ENSG00000137509	PRCP	GO:0002155(regulation of thyroid hormone mediated signaling pathway);GO:0002353(plasma kallikrein-kinin cascade);GO:0003085(negative regulation of systemic arterial blood pressure);GO:0004180(carboxypeptidase activity);GO:0004185(serine-type carboxypeptidase activity);GO:0005515(protein binding);GO:0005764(lysosome);GO:0005886(plasma membrane);GO:0006508(proteolysis);GO:0007597(blood coagulation,…	04614(Renin-angiotensin system);04974(Protein digestion and absorption)	NA	NA	prolylcarboxypeptidase [Source:HGNC Symbol;Acc:HGNC:9344]	retained_intron	1.72768	10.1474	0.170257	-2.55421	0.000228076	0.00703597	down
ENSG00000112062	MAPK14	GO:0000077(DNA damage checkpoint);GO:0000165(MAPK cascade);GO:0000166(nucleotide binding);GO:0000187(activation of MAPK activity);GO:0000902(cell morphogenesis);GO:0000922(spindle pole);GO:0001502(cartilage condensation);GO:0001525(angiogenesis);GO:0001890(placenta development);GO:0002062(chondrocyte differentiation);GO:0002741(positive regulation of cytokine secretion involved in immune response…	01522(Endocrine resistance);04010(MAPK signaling pathway);04015(Rap1 signaling pathway);04068(FoxO signaling pathway);04071(Sphingolipid signaling pathway);04218(Cellular senescence);04261(Adrenergic signaling in cardiomyocytes);04370(VEGF signaling pathway);04380(Osteoclast differentiation);04550(Signaling pathways regulating pluripotency of stem cells);04611(Platelet activation);04620(Toll-like…	NA	NA	mitogen-activated protein kinase 14 [Source:HGNC Symbol;Acc:HGNC:6876]	protein_coding	0.394973	2.37535	0.16628	-2.58831	0.000229554	0.00707363	down
ENSG00000126934	MAP2K2	GO:0000165(MAPK cascade);GO:0000166(nucleotide binding);GO:0000187(activation of MAPK activity);GO:0004672(protein kinase activity);GO:0004674(protein serine/threonine kinase activity);GO:0004708(MAP kinase kinase activity);GO:0004712(protein serine/threonine/tyrosine kinase activity);GO:0004713(protein tyrosine kinase activity);GO:0005515(protein binding);GO:0005524(ATP binding);GO:0005576(extra…	01521(EGFR tyrosine kinase inhibitor resistance);01522(Endocrine resistance);04010(MAPK signaling pathway);04012(ErbB signaling pathway);04014(Ras signaling pathway);04015(Rap1 signaling pathway);04022(cGMP-PKG signaling pathway);04024(cAMP signaling pathway);04066(HIF-1 signaling pathway);04068(FoxO signaling pathway);04071(Sphingolipid signaling pathway);04072(Phospholipase D signaling pathway)…	NA	NA	mitogen-activated protein kinase kinase 2 [Source:HGNC Symbol;Acc:HGNC:6842]	processed_transcript	2.63137	15.881	0.165693	-2.59341	0.000230593	0.00709766	down
ENSG00000197343	ZNF655	GO:0000981(DNA-binding transcription factor activity, RNA polymerase II-specific);GO:0003674(molecular_function);GO:0003676(nucleic acid binding);GO:0003677(DNA binding);GO:0005515(protein binding);GO:0005622(intracellular);GO:0005634(nucleus);GO:0005730(nucleolus);GO:0005737(cytoplasm);GO:0006355(regulation of transcription, DNA-templated);GO:0006357(regulation of transcription by RNA polymerase…	NA	NA	NA	zinc finger protein 655 [Source:HGNC Symbol;Acc:HGNC:30899]	protein_coding	0.321565	1.93322	0.166336	-2.58783	0.000237346	0.00726261	down
ENSG00000138685	FGF2	GO:0000165(MAPK cascade);GO:0000187(activation of MAPK activity);GO:0001525(angiogenesis);GO:0001658(branching involved in ureteric bud morphogenesis);GO:0001938(positive regulation of endothelial cell proliferation);GO:0002042(cell migration involved in sprouting angiogenesis);GO:0005104(fibroblast growth factor receptor binding);GO:0005125(cytokine activity);GO:0005178(integrin binding);GO:0005…	01521(EGFR tyrosine kinase inhibitor resistance);04010(MAPK signaling pathway);04014(Ras signaling pathway);04015(Rap1 signaling pathway);04151(PI3K-Akt signaling pathway);04550(Signaling pathways regulating pluripotency of stem cells);04810(Regulation of actin cytoskeleton);05167(Kaposi sarcoma-associated herpesvirus infection);05200(Pathways in cancer);05205(Proteoglycans in cancer);05218(Melan…	K18497	NA	fibroblast growth factor 2 [Source:HGNC Symbol;Acc:HGNC:3676]	protein_coding	21.9641	126.927	0.173045	-2.53078	0.000237523	0.00726261	down
ENSG00000149554	CHEK1	GO:0000077(DNA damage checkpoint);GO:0000086(G2/M transition of mitotic cell cycle);GO:0000166(nucleotide binding);GO:0000781(chromosome, telomeric region);GO:0000785(chromatin);GO:0000794(condensed nuclear chromosome);GO:0001833(inner cell mass cell proliferation);GO:0004672(protein kinase activity);GO:0004674(protein serine/threonine kinase activity);GO:0005515(protein binding);GO:0005524(ATP b…	04110(Cell cycle);04115(p53 signaling pathway);04218(Cellular senescence);05166(Human T-cell leukemia virus 1 infection);05170(Human immunodeficiency virus 1 infection);05203(Viral carcinogenesis)	NA	NA	checkpoint kinase 1 [Source:HGNC Symbol;Acc:HGNC:1925]	protein_coding	0.708317	4.26862	0.165936	-2.5913	0.000238421	0.00728139	down
ENSG00000135336	ORC3	GO:0000082(G1/S transition of mitotic cell cycle);GO:0000784(nuclear chromosome, telomeric region);GO:0000808(origin recognition complex);GO:0003677(DNA binding);GO:0003688(DNA replication origin binding);GO:0005515(protein binding);GO:0005634(nucleus);GO:0005654(nucleoplasm);GO:0005656(nuclear pre-replicative complex);GO:0005664(nuclear origin of replication recognition complex);GO:0006260(DNA r…	04110(Cell cycle)	K02605	NA	origin recognition complex subunit 3 [Source:HGNC Symbol;Acc:HGNC:8489]	protein_coding	0.739309	4.39394	0.168257	-2.57127	0.00024206	0.00737747	down
ENSG00000164080	RAD54L2	GO:0000166(nucleotide binding);GO:0003677(DNA binding);GO:0004386(helicase activity);GO:0005515(protein binding);GO:0005524(ATP binding);GO:0005634(nucleus);GO:0016787(hydrolase activity)	NA	K10876	EC:3.6.4.12	RAD54 like 2 [Source:HGNC Symbol;Acc:HGNC:29123]	protein_coding	0.234226	1.38013	0.169713	-2.55883	0.000253501	0.00765624	down
ENSG00000093167	LRRFIP2	GO:0000981(DNA-binding transcription factor activity, RNA polymerase II-specific);GO:0005515(protein binding);GO:0005575(cellular_component);GO:0006355(regulation of transcription, DNA-templated);GO:0006357(regulation of transcription by RNA polymerase II);GO:0008150(biological_process);GO:0016055(Wnt signaling pathway);GO:0030275(LRR domain binding)	NA	NA	NA	LRR binding FLII interacting protein 2 [Source:HGNC Symbol;Acc:HGNC:6703]	protein_coding	0.899602	5.29725	0.169824	-2.55788	0.000254255	0.00766258	down
ENSG00000105643	ARRDC2	GO:0005886(plasma membrane);GO:0031410(cytoplasmic vesicle)	NA	NA	NA	arrestin domain containing 2 [Source:HGNC Symbol;Acc:HGNC:25225]	protein_coding	0.673101	3.99243	0.168594	-2.56837	0.000257782	0.00772641	down
ENSG00000008441	NFIX	GO:0000122(negative regulation of transcription by RNA polymerase II);GO:0000981(DNA-binding transcription factor activity, RNA polymerase II-specific);GO:0003677(DNA binding);GO:0003700(DNA-binding transcription factor activity);GO:0005515(protein binding);GO:0005622(intracellular);GO:0005634(nucleus);GO:0005654(nucleoplasm);GO:0006260(DNA replication);GO:0006355(regulation of transcription, DNA…	NA	K09171	NA	nuclear factor I X [Source:HGNC Symbol;Acc:HGNC:7788]	protein_coding	0.166007	0.998073	0.166328	-2.5879	0.000263039	0.00784966	down
ENSG00000090975	PITPNM2	GO:0005509(calcium ion binding);GO:0005548(phospholipid transporter activity);GO:0005622(intracellular);GO:0005737(cytoplasm);GO:0005829(cytosol);GO:0006661(phosphatidylinositol biosynthetic process);GO:0008289(lipid binding);GO:0008525(phosphatidylcholine transporter activity);GO:0008526(phosphatidylinositol transporter activity);GO:0012505(endomembrane system);GO:0015914(phospholipid transport)…	NA	NA	NA	phosphatidylinositol transfer protein membrane associated 2 [Source:HGNC Symbol;Acc:HGNC:21044]	protein_coding	0.176198	1.05327	0.167287	-2.5796	0.000264416	0.00787241	down
ENSG00000151474	FRMD4A	GO:0005737(cytoplasm);GO:0005856(cytoskeleton);GO:0005912(adherens junction);GO:0005923(bicellular tight junction);GO:0030054(cell junction);GO:0030674(protein binding, bridging);GO:0050709(negative regulation of protein secretion);GO:0050714(positive regulation of protein secretion);GO:0090162(establishment of epithelial cell polarity)	NA	NA	NA	FERM domain containing 4A [Source:HGNC Symbol;Acc:HGNC:25491]	protein_coding	1.32577	7.79506	0.170078	-2.55573	0.000268751	0.00796811	down
ENSG00000023191	RNH1	GO:0005515(protein binding);GO:0005654(nucleoplasm);GO:0005737(cytoplasm);GO:0005829(cytosol);GO:0006402(mRNA catabolic process);GO:0008428(ribonuclease inhibitor activity);GO:0032311(angiogenin-PRI complex);GO:0043086(negative regulation of catalytic activity);GO:0045765(regulation of angiogenesis);GO:0070062(extracellular exosome)	NA	NA	NA	ribonuclease/angiogenin inhibitor 1 [Source:HGNC Symbol;Acc:HGNC:10074]	protein_coding	1.65352	9.77369	0.169181	-2.56336	0.000272631	0.00805702	down
ENSG00000196670	ZFP62	GO:0000981(DNA-binding transcription factor activity, RNA polymerase II-specific);GO:0003676(nucleic acid binding);GO:0005634(nucleus);GO:0006357(regulation of transcription by RNA polymerase II);GO:0046872(metal ion binding)	NA	NA	NA	ZFP62 zinc finger protein [Source:HGNC Symbol;Acc:HGNC:23241]	protein_coding	0.805874	4.65573	0.173093	-2.53038	0.000273423	0.00806302	down
ENSG00000026508	CD44	GO:0004888(transmembrane signaling receptor activity);GO:0004896(cytokine receptor activity);GO:0005515(protein binding);GO:0005518(collagen binding);GO:0005540(hyaluronic acid binding);GO:0005794(Golgi apparatus);GO:0005829(cytosol);GO:0005886(plasma membrane);GO:0005887(integral component of plasma membrane);GO:0005902(microvillus);GO:0005925(focal adhesion);GO:0006954(inflammatory response);GO…	04512(ECM-receptor interaction);04640(Hematopoietic cell lineage);05131(Shigellosis);05169(Epstein-Barr virus infection);05205(Proteoglycans in cancer);05206(MicroRNAs in cancer)	NA	NA	CD44 molecule (Indian blood group) [Source:HGNC Symbol;Acc:HGNC:1681]	protein_coding	1.05913	6.37874	0.16604	-2.5904	0.000276285	0.00812996	down
ENSG00000203875	SNHG5	NA	NA	NA	NA	small nucleolar RNA host gene 5 [Source:HGNC Symbol;Acc:HGNC:21026]	lincRNA	3.7687	22.1533	0.170119	-2.55538	0.000278259	0.00817926	down
ENSG00000184014	DENND5A	GO:0000139(Golgi membrane);GO:0005085(guanyl-nucleotide exchange factor activity);GO:0005515(protein binding);GO:0005794(Golgi apparatus);GO:0005802(trans-Golgi network);GO:0005829(cytosol);GO:0010977(negative regulation of neuron projection development);GO:0016020(membrane);GO:0017112(Rab guanyl-nucleotide exchange factor activity);GO:0017137(Rab GTPase binding);GO:0030904(retromer complex);GO:0…	NA	K20164	NA	DENN domain containing 5A [Source:HGNC Symbol;Acc:HGNC:19344]	protein_coding	0.593114	3.41476	0.173691	-2.5254	0.000278968	0.00819133	down
ENSG00000138375	SMARCAL1	GO:0000166(nucleotide binding);GO:0000733(DNA strand renaturation);GO:0004386(helicase activity);GO:0005515(protein binding);GO:0005524(ATP binding);GO:0005634(nucleus);GO:0005654(nucleoplasm);GO:0005662(DNA replication factor A complex);GO:0006259(DNA metabolic process);GO:0006281(DNA repair);GO:0006357(regulation of transcription by RNA polymerase II);GO:0006974(cellular response to DNA damage …	NA	K14440	EC:3.6.4.12	SWI/SNF related, matrix associated, actin dependent regulator of chromatin, subfamily a like 1 [Source:HGNC Symbol;Acc:HGNC:11102]	protein_coding	0.5598	3.29357	0.169968	-2.55667	0.000281401	0.00824512	down
ENSG00000166526	ZNF3	GO:0000981(DNA-binding transcription factor activity, RNA polymerase II-specific);GO:0003676(nucleic acid binding);GO:0003677(DNA binding);GO:0005515(protein binding);GO:0005622(intracellular);GO:0005634(nucleus);GO:0006355(regulation of transcription, DNA-templated);GO:0006357(regulation of transcription by RNA polymerase II);GO:0007275(multicellular organism development);GO:0008270(zinc ion bin…	05168(Herpes simplex virus 1 infection)	K09228	NA	zinc finger protein 3 [Source:HGNC Symbol;Acc:HGNC:13089]	retained_intron	1.19789	6.88255	0.174048	-2.52244	0.000283836	0.00830757	down
ENSG00000182220	ATP6AP2	GO:0002003(angiotensin maturation);GO:0003824(catalytic activity);GO:0005515(protein binding);GO:0005615(extracellular space);GO:0005886(plasma membrane);GO:0009897(external side of plasma membrane);GO:0016020(membrane);GO:0016021(integral component of membrane);GO:0016324(apical plasma membrane);GO:0021903(rostrocaudal neural tube patterning);GO:0030177(positive regulation of Wnt signaling pathw…	04614(Renin-angiotensin system)	K19514	NA	ATPase H+ transporting accessory protein 2 [Source:HGNC Symbol;Acc:HGNC:18305]	protein_coding	2.57939	14.6637	0.175903	-2.50715	0.000284877	0.00832916	down
ENSG00000109971	HSPA8	GO:0000151(ubiquitin ligase complex);GO:0000166(nucleotide binding);GO:0000398(mRNA splicing, via spliceosome);GO:0000974(Prp19 complex);GO:0001664(G protein-coupled receptor binding);GO:0001786(phosphatidylserine binding);GO:0003723(RNA binding);GO:0005515(protein binding);GO:0005524(ATP binding);GO:0005576(extracellular region);GO:0005615(extracellular space);GO:0005634(nucleus);GO:0005654(nucl…	03040(Spliceosome);04010(MAPK signaling pathway);04141(Protein processing in endoplasmic reticulum);04144(Endocytosis);04213(Longevity regulating pathway - multiple species);04612(Antigen processing and presentation);04915(Estrogen signaling pathway);05134(Legionellosis);05145(Toxoplasmosis);05162(Measles);05164(Influenza A)	K03283	NA	heat shock protein family A (Hsp70) member 8 [Source:HGNC Symbol;Acc:HGNC:5241]	protein_coding	8.20781	46.6963	0.17577	-2.50824	0.000287541	0.00839229	down
ENSG00000176624	MEX3C	GO:0003415(chondrocyte hypertrophy);GO:0003676(nucleic acid binding);GO:0003723(RNA binding);GO:0005515(protein binding);GO:0005634(nucleus);GO:0005737(cytoplasm);GO:0016740(transferase activity);GO:0045598(regulation of fat cell differentiation);GO:0046872(metal ion binding);GO:0097009(energy homeostasis)	NA	K15686	EC:2.3.2.27	mex-3 RNA binding family member C [Source:HGNC Symbol;Acc:HGNC:28040]	protein_coding	1.3943	7.9181	0.176091	-2.50561	0.000287954	0.00839229	down
ENSG00000099901	RANBP1	GO:0005092(GDP-dissociation inhibitor activity);GO:0005096(GTPase activator activity);GO:0005515(protein binding);GO:0005623(cell);GO:0005634(nucleus);GO:0005635(nuclear envelope);GO:0005643(nuclear pore);GO:0005737(cytoplasm);GO:0005813(centrosome);GO:0005829(cytosol);GO:0007051(spindle organization);GO:0007165(signal transduction);GO:0008536(Ran GTPase binding);GO:0010976(positive regulation of…	05166(Human T-cell leukemia virus 1 infection);05203(Viral carcinogenesis)	K15306	NA	RAN binding protein 1 [Source:HGNC Symbol;Acc:HGNC:9847]	protein_coding	2.61587	15.2069	0.172019	-2.53936	0.000290986	0.00846266	down
ENSG00000124789	NUP153	GO:0003677(DNA binding);GO:0005515(protein binding);GO:0005634(nucleus);GO:0005643(nuclear pore);GO:0005654(nucleoplasm);GO:0005730(nucleolus);GO:0005829(cytosol);GO:0006110(regulation of glycolytic process);GO:0006406(mRNA export from nucleus);GO:0006409(tRNA export from nucleus);GO:0006606(protein import into nucleus);GO:0008139(nuclear localization sequence binding);GO:0015031(protein transpor…	03013(RNA transport)	K14296	NA	nucleoporin 153 [Source:HGNC Symbol;Acc:HGNC:8062]	protein_coding	0.16837	0.996104	0.169029	-2.56466	0.000295199	0.00857611	down
ENSG00000178752	ERFE	GO:0005179(hormone activity);GO:0005515(protein binding);GO:0005576(extracellular region);GO:0005615(extracellular space);GO:0005623(cell);GO:0006879(cellular iron ion homeostasis);GO:0010469(regulation of signaling receptor activity);GO:0019217(regulation of fatty acid metabolic process);GO:0042803(protein homodimerization activity);GO:2000193(positive regulation of fatty acid transport)	NA	NA	NA	erythroferrone [Source:HGNC Symbol;Acc:HGNC:26727]	protein_coding	0.700066	4.0683	0.172078	-2.53886	0.000301274	0.00874331	down
ENSG00000105993	DNAJB6	GO:0001671(ATPase activator activity);GO:0003677(DNA binding);GO:0005515(protein binding);GO:0005634(nucleus);GO:0005654(nucleoplasm);GO:0005737(cytoplasm);GO:0005829(cytosol);GO:0006457(protein folding);GO:0016020(membrane);GO:0030018(Z disc);GO:0030036(actin cytoskeleton organization);GO:0030198(extracellular matrix organization);GO:0031072(heat shock protein binding);GO:0032781(positive regula…	NA	K09512	NA	DnaJ heat shock protein family (Hsp40) member B6 [Source:HGNC Symbol;Acc:HGNC:14888]	protein_coding	3.05993	17.3755	0.176106	-2.50549	0.000304443	0.00881663	down
ENSG00000018189	RUFY3	GO:0005515(protein binding);GO:0005737(cytoplasm);GO:0005829(cytosol);GO:0007015(actin filament organization);GO:0007275(multicellular organism development);GO:0007399(nervous system development);GO:0012505(endomembrane system);GO:0016020(membrane);GO:0030027(lamellipodium);GO:0030054(cell junction);GO:0030154(cell differentiation);GO:0030175(filopodium);GO:0030335(positive regulation of cell mig…	NA	NA	NA	RUN and FYVE domain containing 3 [Source:HGNC Symbol;Acc:HGNC:30285]	protein_coding	0.346047	2.0033	0.172739	-2.53334	0.000306791	0.00887526	down
ENSG00000109686	SH3D19	GO:0005515(protein binding);GO:0005634(nucleus);GO:0005654(nucleoplasm);GO:0005737(cytoplasm);GO:0005829(cytosol);GO:0005886(plasma membrane);GO:0007010(cytoskeleton organization);GO:0022604(regulation of cell morphogenesis);GO:0051044(positive regulation of membrane protein ectodomain proteolysis)	NA	NA	NA	SH3 domain containing 19 [Source:HGNC Symbol;Acc:HGNC:30418]	protein_coding	0.701112	3.97032	0.176588	-2.50154	0.000307166	0.00887675	down
ENSG00000099917	MED15	GO:0003712(transcription coregulator activity);GO:0005515(protein binding);GO:0005634(nucleus);GO:0005654(nucleoplasm);GO:0005737(cytoplasm);GO:0006357(regulation of transcription by RNA polymerase II);GO:0006367(transcription initiation from RNA polymerase II promoter);GO:0016020(membrane);GO:0016592(mediator complex);GO:0019827(stem cell population maintenance)	NA	K15157	NA	mediator complex subunit 15 [Source:HGNC Symbol;Acc:HGNC:14248]	protein_coding	0.496524	2.86342	0.173403	-2.5278	0.000310416	0.00894914	down
ENSG00000188938	FAM120AOS	NA	NA	NA	NA	family with sequence similarity 120A opposite strand [Source:HGNC Symbol;Acc:HGNC:23389]	processed_transcript	0.982642	5.72213	0.171727	-2.54181	0.000310976	0.00894914	down
ENSG00000280987	MATR3	GO:0003676(nucleic acid binding);GO:0003723(RNA binding);GO:0005634(nucleus);GO:0008270(zinc ion binding)	NA	K13213	NA	matrin 3 [Source:NCBI gene;Acc:9782]	protein_coding	1.50107	8.39972	0.178704	-2.48435	0.000317361	0.00908519	down
ENSG00000038358	EDC4	GO:0000932(P-body);GO:0005515(protein binding);GO:0005634(nucleus);GO:0005654(nucleoplasm);GO:0005737(cytoplasm);GO:0005829(cytosol);GO:0008150(biological_process);GO:0016020(membrane);GO:0031087(deadenylation-independent decapping of nuclear-transcribed mRNA);GO:0036464(cytoplasmic ribonucleoprotein granule);GO:0043928(exonucleolytic nuclear-transcribed mRNA catabolic process involved in deadeny…	03018(RNA degradation)	K12616	NA	enhancer of mRNA decapping 4 [Source:HGNC Symbol;Acc:HGNC:17157]	protein_coding	1.7572	9.80825	0.179155	-2.48072	0.000320043	0.00912387	down
ENSG00000122218	COPA	GO:0000139(Golgi membrane);GO:0005179(hormone activity);GO:0005198(structural molecule activity);GO:0005515(protein binding);GO:0005576(extracellular region);GO:0005615(extracellular space);GO:0005737(cytoplasm);GO:0005789(endoplasmic reticulum membrane);GO:0005794(Golgi apparatus);GO:0005829(cytosol);GO:0006886(intracellular protein transport);GO:0006888(endoplasmic reticulum to Golgi vesicle-me…	NA	NA	NA	coatomer protein complex subunit alpha [Source:HGNC Symbol;Acc:HGNC:2230]	protein_coding	5.51559	30.5074	0.180795	-2.46757	0.000330194	0.00938402	down
ENSG00000117640	MTFR1L	GO:0000266(mitochondrial fission);GO:0005515(protein binding);GO:0005739(mitochondrion);GO:0009060(aerobic respiration)	NA	NA	NA	mitochondrial fission regulator 1 like [Source:HGNC Symbol;Acc:HGNC:28836]	retained_intron	1.24566	6.99722	0.178022	-2.48987	0.000334098	0.00946538	down
ENSG00000013573	DDX11	GO:0000166(nucleotide binding);GO:0000790(nuclear chromatin);GO:0000922(spindle pole);GO:0001650(fibrillar center);GO:0003676(nucleic acid binding);GO:0003677(DNA binding);GO:0003682(chromatin binding);GO:0003688(DNA replication origin binding);GO:0003690(double-stranded DNA binding);GO:0003697(single-stranded DNA binding);GO:0003723(RNA binding);GO:0003727(single-stranded RNA binding);GO:0004003…	NA	NA	NA	DEAD/H-box helicase 11 [Source:HGNC Symbol;Acc:HGNC:2736]	protein_coding	0.313006	1.80082	0.173813	-2.5244	0.000334289	0.00946538	down
ENSG00000164631	ZNF12	GO:0000981(DNA-binding transcription factor activity, RNA polymerase II-specific);GO:0003676(nucleic acid binding);GO:0003677(DNA binding);GO:0005622(intracellular);GO:0005634(nucleus);GO:0005654(nucleoplasm);GO:0005813(centrosome);GO:0006355(regulation of transcription, DNA-templated);GO:0006357(regulation of transcription by RNA polymerase II);GO:0045892(negative regulation of transcription, DN…	05168(Herpes simplex virus 1 infection)	K09228	NA	zinc finger protein 12 [Source:HGNC Symbol;Acc:HGNC:12902]	protein_coding	0.701166	3.92261	0.17875	-2.48399	0.000338665	0.00954562	down
ENSG00000139116	KIF21A	GO:0000166(nucleotide binding);GO:0003774(motor activity);GO:0003777(microtubule motor activity);GO:0005515(protein binding);GO:0005524(ATP binding);GO:0005737(cytoplasm);GO:0005829(cytosol);GO:0005856(cytoskeleton);GO:0005871(kinesin complex);GO:0005874(microtubule);GO:0005886(plasma membrane);GO:0007018(microtubule-based movement);GO:0008017(microtubule binding);GO:0016887(ATPase activity)	NA	K10395	NA	kinesin family member 21A [Source:HGNC Symbol;Acc:HGNC:19349]	protein_coding	0.829582	4.6385	0.178847	-2.4832	0.000339494	0.00955915	down
ENSG00000173085	COQ2	GO:0002083(4-hydroxybenzoate decaprenyltransferase activity);GO:0004659(prenyltransferase activity);GO:0005739(mitochondrion);GO:0005743(mitochondrial inner membrane);GO:0006071(glycerol metabolic process);GO:0006744(ubiquinone biosynthetic process);GO:0008299(isoprenoid biosynthetic process);GO:0016020(membrane);GO:0016021(integral component of membrane);GO:0016740(transferase activity);GO:00167…	00130(Ubiquinone and other terpenoid-quinone biosynthesis)	K06125	EC:2.5.1.39	coenzyme Q2, polyprenyltransferase [Source:HGNC Symbol;Acc:HGNC:25223]	nonsense_mediated_decay	1.33346	7.55402	0.176523	-2.50207	0.000343536	0.00965315	down
ENSG00000142657	PGD	GO:0004616(phosphogluconate dehydrogenase (decarboxylating) activity);GO:0005634(nucleus);GO:0005737(cytoplasm);GO:0005829(cytosol);GO:0006098(pentose-phosphate shunt);GO:0009051(pentose-phosphate shunt, oxidative branch);GO:0016491(oxidoreductase activity);GO:0019322(pentose biosynthetic process);GO:0019521(D-gluconate metabolic process);GO:0050661(NADP binding);GO:0055114(oxidation-reduction pr…	00030(Pentose phosphate pathway);00480(Glutathione metabolism)	K00033	1.1.1.343;EC:1.1.1.44	phosphogluconate dehydrogenase [Source:HGNC Symbol;Acc:HGNC:8891]	protein_coding	4.78918	26.7117	0.179291	-2.47962	0.000344753	0.00967744	down
ENSG00000013306	SLC25A39	GO:0005739(mitochondrion);GO:0005743(mitochondrial inner membrane);GO:0006783(heme biosynthetic process);GO:0016020(membrane);GO:0016021(integral component of membrane);GO:0022857(transmembrane transporter activity);GO:0055085(transmembrane transport)	NA	K15119	NA	solute carrier family 25 member 39 [Source:HGNC Symbol;Acc:HGNC:24279]	retained_intron	1.66063	9.26513	0.179234	-2.48008	0.000345487	0.00968813	down
ENSG00000156787	TBC1D31	GO:0005515(protein binding);GO:0005813(centrosome)	NA	NA	NA	TBC1 domain family member 31 [Source:HGNC Symbol;Acc:HGNC:30888]	protein_coding	0.398021	2.27238	0.175156	-2.51329	0.000347527	0.00971553	down
ENSG00000198919	DZIP3	GO:0000209(protein polyubiquitination);GO:0003723(RNA binding);GO:0004842(ubiquitin-protein transferase activity);GO:0005515(protein binding);GO:0005737(cytoplasm);GO:0016567(protein ubiquitination);GO:0016740(transferase activity);GO:0019902(phosphatase binding);GO:0031593(polyubiquitin modification-dependent protein binding);GO:0046872(metal ion binding);GO:0061630(ubiquitin protein ligase acti…	NA	K10642	EC:2.3.2.27	DAZ interacting zinc finger protein 3 [Source:HGNC Symbol;Acc:HGNC:30938]	nonsense_mediated_decay	0.289647	1.65215	0.175316	-2.51197	0.000351639	0.00982046	down
ENSG00000141736	ERBB2	GO:0000165(MAPK cascade);GO:0000166(nucleotide binding);GO:0001042(RNA polymerase I core binding);GO:0001934(positive regulation of protein phosphorylation);GO:0004672(protein kinase activity);GO:0004713(protein tyrosine kinase activity);GO:0004714(transmembrane receptor protein tyrosine kinase activity);GO:0004888(transmembrane signaling receptor activity);GO:0005515(protein binding);GO:0005524(…	01521(EGFR tyrosine kinase inhibitor resistance);01522(Endocrine resistance);01524(Platinum drug resistance);04010(MAPK signaling pathway);04012(ErbB signaling pathway);04020(Calcium signaling pathway);04066(HIF-1 signaling pathway);04151(PI3K-Akt signaling pathway);04510(Focal adhesion);04520(Adherens junction);04530(Tight junction);05200(Pathways in cancer);05205(Proteoglycans in cancer);05206(…	K05083	EC:2.7.10.1	erb-b2 receptor tyrosine kinase 2 [Source:HGNC Symbol;Acc:HGNC:3430]	protein_coding	0.292355	1.67082	0.174977	-2.51476	0.000354168	0.00987099	down
ENSG00000082146	STRADB	GO:0000165(MAPK cascade);GO:0000166(nucleotide binding);GO:0000902(cell morphogenesis);GO:0004672(protein kinase activity);GO:0004674(protein serine/threonine kinase activity);GO:0005515(protein binding);GO:0005524(ATP binding);GO:0005634(nucleus);GO:0005737(cytoplasm);GO:0005829(cytosol);GO:0006468(protein phosphorylation);GO:0006611(protein export from nucleus);GO:0007049(cell cycle);GO:0007050…	04150(mTOR signaling pathway);04152(AMPK signaling pathway)	K17532	NA	STE20 related adaptor beta [Source:HGNC Symbol;Acc:HGNC:13205]	protein_coding	2.4313	13.4484	0.180787	-2.46763	0.000356322	0.00992094	down
ENSG00000161547	SRSF2	GO:0000278(mitotic cell cycle);GO:0000381(regulation of alternative mRNA splicing, via spliceosome);GO:0000398(mRNA splicing, via spliceosome);GO:0003676(nucleic acid binding);GO:0003714(transcription corepressor activity);GO:0003723(RNA binding);GO:0005080(protein kinase C binding);GO:0005515(protein binding);GO:0005634(nucleus);GO:0005654(nucleoplasm);GO:0005681(spliceosomal complex);GO:0005737…	03040(Spliceosome);05168(Herpes simplex virus 1 infection)	K12891	NA	serine and arginine rich splicing factor 2 [Source:HGNC Symbol;Acc:HGNC:10783]	protein_coding	2.97269	16.3461	0.181859	-2.45911	0.000358967	0.00998445	down
ENSG00000051596	THOC3	GO:0000346(transcription export complex);GO:0000445(THO complex part of transcription export complex);GO:0000784(nuclear chromosome, telomeric region);GO:0003723(RNA binding);GO:0005515(protein binding);GO:0005634(nucleus);GO:0005654(nucleoplasm);GO:0006397(mRNA processing);GO:0006405(RNA export from nucleus);GO:0006406(mRNA export from nucleus);GO:0008380(RNA splicing);GO:0016020(membrane);GO:00…	03013(RNA transport);03040(Spliceosome)	K12880	NA	THO complex 3 [Source:HGNC Symbol;Acc:HGNC:19072]	protein_coding	1.76685	9.81409	0.180032	-2.47368	0.000363652	0.0100846	down
ENSG00000175455	CCDC14	GO:0005515(protein binding);GO:0005737(cytoplasm);GO:0005813(centrosome);GO:0005815(microtubule organizing center);GO:0005856(cytoskeleton);GO:0021762(substantia nigra development);GO:0034451(centriolar satellite);GO:0071539(protein localization to centrosome)	NA	K16541	NA	coiled-coil domain containing 14 [Source:HGNC Symbol;Acc:HGNC:25766]	protein_coding	1.10565	6.1029	0.181168	-2.4646	0.000371872	0.0103016	down
ENSG00000172795	DCP2	GO:0000184(nuclear-transcribed mRNA catabolic process, nonsense-mediated decay);GO:0000290(deadenylation-dependent decapping of nuclear-transcribed mRNA);GO:0000932(P-body);GO:0003723(RNA binding);GO:0004534(5'-3' exoribonuclease activity);GO:0005515(protein binding);GO:0005634(nucleus);GO:0005654(nucleoplasm);GO:0005737(cytoplasm);GO:0005829(cytosol);GO:0006402(mRNA catabolic process);GO:0016442…	03018(RNA degradation)	K12613	EC:3.6.1.62	decapping mRNA 2 [Source:HGNC Symbol;Acc:HGNC:24452]	protein_coding	0.670828	3.67611	0.182483	-2.45416	0.000373035	0.0103234	down
ENSG00000099204	ABLIM1	GO:0001725(stress fiber);GO:0003779(actin binding);GO:0005515(protein binding);GO:0005737(cytoplasm);GO:0005856(cytoskeleton);GO:0007010(cytoskeleton organization);GO:0007601(visual perception);GO:0009887(animal organ morphogenesis);GO:0015629(actin cytoskeleton);GO:0030027(lamellipodium);GO:0030032(lamellipodium assembly);GO:0046872(metal ion binding);GO:0051015(actin filament binding);GO:006027…	04360(Axon guidance)	K07520	NA	actin binding LIM protein 1 [Source:HGNC Symbol;Acc:HGNC:78]	protein_coding	1.06442	5.8208	0.182865	-2.45115	0.000376966	0.0103903	down
ENSG00000144354	CDCA7	GO:0005634(nucleus);GO:0005654(nucleoplasm);GO:0005737(cytoplasm);GO:0005829(cytosol);GO:0006355(regulation of transcription, DNA-templated);GO:0006915(apoptotic process);GO:0042127(regulation of cell population proliferation)	NA	NA	NA	cell division cycle associated 7 [Source:HGNC Symbol;Acc:HGNC:14628]	protein_coding	1.52634	8.3584	0.182611	-2.45315	0.000381106	0.0104728	down
ENSG00000109572	CLCN3	GO:0000139(Golgi membrane);GO:0000166(nucleotide binding);GO:0005247(voltage-gated chloride channel activity);GO:0005254(chloride channel activity);GO:0005515(protein binding);GO:0005524(ATP binding);GO:0005768(endosome);GO:0005769(early endosome);GO:0005770(late endosome);GO:0005794(Golgi apparatus);GO:0005886(plasma membrane);GO:0005887(integral component of plasma membrane);GO:0006811(ion tran…	NA	K05012	NA	chloride voltage-gated channel 3 [Source:HGNC Symbol;Acc:HGNC:2021]	protein_coding	1.12933	6.19023	0.182437	-2.45453	0.00038399	0.0105415	down
ENSG00000132170	PPARG	GO:0000122(negative regulation of transcription by RNA polymerase II);GO:0000976(transcription regulatory region sequence-specific DNA binding);GO:0000977(RNA polymerase II regulatory region sequence-specific DNA binding);GO:0000981(DNA-binding transcription factor activity, RNA polymerase II-specific);GO:0001103(RNA polymerase II repressing transcription factor binding);GO:0001227(DNA-binding tr…	03320(PPAR signaling pathway);04152(AMPK signaling pathway);04211(Longevity regulating pathway);04380(Osteoclast differentiation);04714(Thermogenesis);05016(Huntington disease);05200(Pathways in cancer);05202(Transcriptional misregulation in cancer);05216(Thyroid cancer)	NA	NA	peroxisome proliferator activated receptor gamma [Source:HGNC Symbol;Acc:HGNC:9236]	protein_coding	0.608919	3.44618	0.176694	-2.50068	0.000391754	0.0107117	down
ENSG00000170522	ELOVL6	GO:0005515(protein binding);GO:0005783(endoplasmic reticulum);GO:0005789(endoplasmic reticulum membrane);GO:0006629(lipid metabolic process);GO:0006631(fatty acid metabolic process);GO:0006633(fatty acid biosynthetic process);GO:0006636(unsaturated fatty acid biosynthetic process);GO:0009922(fatty acid elongase activity);GO:0016020(membrane);GO:0016021(integral component of membrane);GO:0016740(t…	00062(Fatty acid elongation);01040(Biosynthesis of unsaturated fatty acids)	K10203	EC:2.3.1.199	ELOVL fatty acid elongase 6 [Source:HGNC Symbol;Acc:HGNC:15829]	protein_coding	0.250612	1.39584	0.179542	-2.47761	0.000396172	0.0108217	down
ENSG00000163481	RNF25	GO:0004842(ubiquitin-protein transferase activity);GO:0005515(protein binding);GO:0005634(nucleus);GO:0005829(cytosol);GO:0016567(protein ubiquitination);GO:0016740(transferase activity);GO:0046872(metal ion binding);GO:0051059(NF-kappaB binding);GO:0051092(positive regulation of NF-kappaB transcription factor activity);GO:0061630(ubiquitin protein ligase activity)	NA	K10640	EC:2.3.2.27	ring finger protein 25 [Source:HGNC Symbol;Acc:HGNC:14662]	retained_intron	0.692204	3.88113	0.178351	-2.48721	0.000398463	0.0108735	down
ENSG00000158941	CCAR2	GO:0000790(nuclear chromatin);GO:0000993(RNA polymerase II complex binding);GO:0003723(RNA binding);GO:0004857(enzyme inhibitor activity);GO:0005515(protein binding);GO:0005634(nucleus);GO:0005654(nucleoplasm);GO:0005737(cytoplasm);GO:0005759(mitochondrial matrix);GO:0006355(regulation of transcription, DNA-templated);GO:0006397(mRNA processing);GO:0006915(apoptotic process);GO:0006974(cellular r…	NA	NA	NA	cell cycle and apoptosis regulator 2 [Source:HGNC Symbol;Acc:HGNC:23360]	protein_coding	2.98024	16.0763	0.185381	-2.43143	0.000399935	0.0109028	down
ENSG00000221926	TRIM16	GO:0003676(nucleic acid binding);GO:0003677(DNA binding);GO:0005515(protein binding);GO:0005737(cytoplasm);GO:0005829(cytosol);GO:0005886(plasma membrane);GO:0006355(regulation of transcription, DNA-templated);GO:0008270(zinc ion binding);GO:0016605(PML body);GO:0016740(transferase activity);GO:0019966(interleukin-1 binding);GO:0032089(NACHT domain binding);GO:0032526(response to retinoic acid);G…	NA	K12006	NA	tripartite motif containing 16 [Source:HGNC Symbol;Acc:HGNC:17241]	protein_coding	2.39681	12.9884	0.184534	-2.43804	0.000409937	0.0111202	down
ENSG00000071564	TCF3	GO:0000122(negative regulation of transcription by RNA polymerase II);GO:0000790(nuclear chromatin);GO:0000978(RNA polymerase II proximal promoter sequence-specific DNA binding);GO:0000981(DNA-binding transcription factor activity, RNA polymerase II-specific);GO:0001227(DNA-binding transcription repressor activity, RNA polymerase II-specific);GO:0002326(B cell lineage commitment);GO:0003677(DNA b…	04550(Signaling pathways regulating pluripotency of stem cells);05166(Human T-cell leukemia virus 1 infection);05202(Transcriptional misregulation in cancer)	K09063	NA	transcription factor 3 [Source:HGNC Symbol;Acc:HGNC:11633]	protein_coding	0.316191	1.77231	0.178406	-2.48677	0.000413177	0.0111749	down
ENSG00000134602	STK26	GO:0000139(Golgi membrane);GO:0000165(MAPK cascade);GO:0000166(nucleotide binding);GO:0000287(magnesium ion binding);GO:0004672(protein kinase activity);GO:0004674(protein serine/threonine kinase activity);GO:0005515(protein binding);GO:0005524(ATP binding);GO:0005737(cytoplasm);GO:0005794(Golgi apparatus);GO:0005798(Golgi-associated vesicle);GO:0005829(cytosol);GO:0006468(protein phosphorylation…	NA	K08838	EC:2.7.11.1	serine/threonine kinase 26 [Source:HGNC Symbol;Acc:HGNC:18174]	protein_coding	0.877523	4.92752	0.178086	-2.48935	0.000418218	0.0112668	down
ENSG00000215021	PHB2	GO:0005515(protein binding);GO:0005634(nucleus);GO:0005737(cytoplasm);GO:0005739(mitochondrion);GO:0005741(mitochondrial outer membrane);GO:0005743(mitochondrial inner membrane);GO:0006606(protein import into nucleus);GO:0006851(mitochondrial calcium ion transmembrane transport);GO:0007005(mitochondrion organization);GO:0007062(sister chromatid cohesion);GO:0008022(protein C-terminus binding);GO:…	NA	K17081	NA	prohibitin 2 [Source:HGNC Symbol;Acc:HGNC:30306]	protein_coding	19.5851	104.824	0.186837	-2.42015	0.000419474	0.0112785	down
ENSG00000138604	GLCE	GO:0000139(Golgi membrane);GO:0005794(Golgi apparatus);GO:0015012(heparan sulfate proteoglycan biosynthetic process);GO:0016020(membrane);GO:0016021(integral component of membrane);GO:0016853(isomerase activity);GO:0016857(racemase and epimerase activity, acting on carbohydrates and derivatives);GO:0030210(heparin biosynthetic process);GO:0047464(heparosan-N-sulfate-glucuronate 5-epimerase activi…	00534(Glycosaminoglycan biosynthesis - heparan sulfate / heparin)	K01793	EC:5.1.3.17	glucuronic acid epimerase [Source:HGNC Symbol;Acc:HGNC:17855]	protein_coding	0.940158	5.06434	0.185643	-2.4294	0.000427178	0.0114552	down
ENSG00000102606	ARHGEF7	GO:0000322(storage vacuole);GO:0001726(ruffle);GO:0002244(hematopoietic progenitor cell differentiation);GO:0005085(guanyl-nucleotide exchange factor activity);GO:0005089(Rho guanyl-nucleotide exchange factor activity);GO:0005515(protein binding);GO:0005737(cytoplasm);GO:0005829(cytosol);GO:0005886(plasma membrane);GO:0005925(focal adhesion);GO:0005938(cell cortex);GO:0007030(Golgi organization);…	04810(Regulation of actin cytoskeleton)	NA	NA	Rho guanine nucleotide exchange factor 7 [Source:HGNC Symbol;Acc:HGNC:15607]	protein_coding	0.590006	3.321	0.177659	-2.49282	0.000427298	0.0114552	down
ENSG00000168461	RAB31	GO:0000166(nucleotide binding);GO:0001891(phagocytic cup);GO:0003924(GTPase activity);GO:0005515(protein binding);GO:0005525(GTP binding);GO:0005768(endosome);GO:0005769(early endosome);GO:0005794(Golgi apparatus);GO:0005829(cytosol);GO:0005886(plasma membrane);GO:0006886(intracellular protein transport);GO:0016020(membrane);GO:0019003(GDP binding);GO:0030667(secretory granule membrane);GO:003067…	04144(Endocytosis)	K07891	NA	RAB31, member RAS oncogene family [Source:HGNC Symbol;Acc:HGNC:9771]	protein_coding	3.46426	18.4754	0.187506	-2.41499	0.000434754	0.0116437	down
ENSG00000149806	FAU	GO:0000184(nuclear-transcribed mRNA catabolic process, nonsense-mediated decay);GO:0002227(innate immune response in mucosa);GO:0003723(RNA binding);GO:0003735(structural constituent of ribosome);GO:0005515(protein binding);GO:0005575(cellular_component);GO:0005615(extracellular space);GO:0005622(intracellular);GO:0005654(nucleoplasm);GO:0005829(cytosol);GO:0005840(ribosome);GO:0006412(translatio…	03010(Ribosome)	NA	NA	FAU, ubiquitin like and ribosomal protein S30 fusion [Source:HGNC Symbol;Acc:HGNC:3597]	protein_coding	2.94	16.0831	0.182801	-2.45165	0.000438742	0.0117276	down
ENSG00000126858	RHOT1	GO:0000166(nucleotide binding);GO:0003674(molecular_function);GO:0003924(GTPase activity);GO:0005509(calcium ion binding);GO:0005515(protein binding);GO:0005525(GTP binding);GO:0005739(mitochondrion);GO:0005741(mitochondrial outer membrane);GO:0005829(cytosol);GO:0005886(plasma membrane);GO:0007005(mitochondrion organization);GO:0007266(Rho protein signal transduction);GO:0010821(regulation of mi…	04137(Mitophagy - animal)	K07870	EC:3.6.5.-	ras homolog family member T1 [Source:HGNC Symbol;Acc:HGNC:21168]	protein_coding	1.44899	7.81889	0.185319	-2.43191	0.000441589	0.0117807	down
ENSG00000139116	KIF21A	GO:0000166(nucleotide binding);GO:0003774(motor activity);GO:0003777(microtubule motor activity);GO:0005515(protein binding);GO:0005524(ATP binding);GO:0005737(cytoplasm);GO:0005829(cytosol);GO:0005856(cytoskeleton);GO:0005871(kinesin complex);GO:0005874(microtubule);GO:0005886(plasma membrane);GO:0007018(microtubule-based movement);GO:0008017(microtubule binding);GO:0016887(ATPase activity)	NA	K10395	NA	kinesin family member 21A [Source:HGNC Symbol;Acc:HGNC:19349]	protein_coding	0.133607	0.74841	0.178521	-2.48583	0.000443986	0.0118102	down
ENSG00000168243	GNG4	GO:0003924(GTPase activity);GO:0005515(protein binding);GO:0005834(heterotrimeric G-protein complex);GO:0005886(plasma membrane);GO:0007165(signal transduction);GO:0007186(G protein-coupled receptor signaling pathway);GO:0008277(regulation of G protein-coupled receptor signaling pathway);GO:0016020(membrane);GO:0030308(negative regulation of cell growth);GO:0031681(G-protein beta-subunit binding)…	04014(Ras signaling pathway);04062(Chemokine signaling pathway);04151(PI3K-Akt signaling pathway);04371(Apelin signaling pathway);04713(Circadian entrainment);04723(Retrograde endocannabinoid signaling);04724(Glutamatergic synapse);04725(Cholinergic synapse);04726(Serotonergic synapse);04727(GABAergic synapse);04728(Dopaminergic synapse);04926(Relaxin signaling pathway);05032(Morphine addiction);…	K04541	NA	G protein subunit gamma 4 [Source:HGNC Symbol;Acc:HGNC:4407]	protein_coding	1.32187	7.06164	0.187191	-2.41742	0.000448808	0.0119038	down
ENSG00000002834	LASP1	GO:0003779(actin binding);GO:0005070(SH3/SH2 adaptor activity);GO:0005515(protein binding);GO:0005737(cytoplasm);GO:0005856(cytoskeleton);GO:0005925(focal adhesion);GO:0005938(cell cortex);GO:0006811(ion transport);GO:0009967(positive regulation of signal transduction);GO:0015075(ion transmembrane transporter activity);GO:0030864(cortical actin cytoskeleton);GO:0034220(ion transmembrane transport…	NA	NA	NA	LIM and SH3 protein 1 [Source:HGNC Symbol;Acc:HGNC:6513]	protein_coding	0.337484	1.86264	0.181186	-2.46445	0.000449784	0.0119182	down
ENSG00000136244	IL6	GO:0001781(neutrophil apoptotic process);GO:0002384(hepatic immune response);GO:0002446(neutrophil mediated immunity);GO:0002548(monocyte chemotaxis);GO:0002675(positive regulation of acute inflammatory response);GO:0002690(positive regulation of leukocyte chemotaxis);GO:0005125(cytokine activity);GO:0005138(interleukin-6 receptor binding);GO:0005515(protein binding);GO:0005576(extracellular regi…	01521(EGFR tyrosine kinase inhibitor resistance);01523(Antifolate resistance);04060(Cytokine-cytokine receptor interaction);04066(HIF-1 signaling pathway);04068(FoxO signaling pathway);04151(PI3K-Akt signaling pathway);04218(Cellular senescence);04620(Toll-like receptor signaling pathway);04621(NOD-like receptor signaling pathway);04623(Cytosolic DNA-sensing pathway);04625(C-type lectin receptor …	K05405	NA	interleukin 6 [Source:HGNC Symbol;Acc:HGNC:6018]	protein_coding	16.6197	88.002	0.188856	-2.40464	0.000453892	0.0119996	down
ENSG00000047056	WDR37	GO:0005515(protein binding);GO:0030687(preribosome, large subunit precursor);GO:0070545(PeBoW complex)	NA	NA	NA	WD repeat domain 37 [Source:HGNC Symbol;Acc:HGNC:31406]	protein_coding	0.334354	1.82912	0.182795	-2.4517	0.000454606	0.0119996	down
ENSG00000197965	MPZL1	GO:0005198(structural molecule activity);GO:0005515(protein binding);GO:0005887(integral component of plasma membrane);GO:0005925(focal adhesion);GO:0007165(signal transduction);GO:0007169(transmembrane receptor protein tyrosine kinase signaling pathway);GO:0007267(cell-cell signaling);GO:0009986(cell surface);GO:0016020(membrane);GO:0016021(integral component of membrane)	04514(Cell adhesion molecules (CAMs))	NA	NA	myelin protein zero like 1 [Source:HGNC Symbol;Acc:HGNC:7226]	protein_coding	0.951334	5.11848	0.185863	-2.42769	0.000455127	0.0120018	down
ENSG00000105173	CCNE1	GO:0000079(regulation of cyclin-dependent protein serine/threonine kinase activity);GO:0000082(G1/S transition of mitotic cell cycle);GO:0000083(regulation of transcription involved in G1/S transition of mitotic cell cycle);GO:0000122(negative regulation of transcription by RNA polymerase II);GO:0000278(mitotic cell cycle);GO:0000307(cyclin-dependent protein kinase holoenzyme complex);GO:0000723(…	04110(Cell cycle);04114(Oocyte meiosis);04115(p53 signaling pathway);04151(PI3K-Akt signaling pathway);04218(Cellular senescence);04934(Cushing syndrome);05161(Hepatitis B);05162(Measles);05165(Human papillomavirus infection);05166(Human T-cell leukemia virus 1 infection);05169(Epstein-Barr virus infection);05200(Pathways in cancer);05203(Viral carcinogenesis);05206(MicroRNAs in cancer);05215(Pro…	NA	NA	cyclin E1 [Source:HGNC Symbol;Acc:HGNC:1589]	retained_intron	0.781916	4.36424	0.179164	-2.48065	0.000457385	0.0120387	down
ENSG00000071189	SNX13	GO:0005768(endosome);GO:0005769(early endosome);GO:0006886(intracellular protein transport);GO:0008289(lipid binding);GO:0009968(negative regulation of signal transduction);GO:0015031(protein transport);GO:0016020(membrane);GO:0016021(integral component of membrane);GO:0031901(early endosome membrane);GO:0032266(phosphatidylinositol-3-phosphate binding);GO:0035091(phosphatidylinositol binding);GO…	NA	K17925	NA	sorting nexin 13 [Source:HGNC Symbol;Acc:HGNC:21335]	protein_coding	0.139069	0.775437	0.179343	-2.47921	0.000458103	0.0120387	down
ENSG00000060138	YBX3	GO:0000122(negative regulation of transcription by RNA polymerase II);GO:0000977(RNA polymerase II regulatory region sequence-specific DNA binding);GO:0000981(DNA-binding transcription factor activity, RNA polymerase II-specific);GO:0001227(DNA-binding transcription repressor activity, RNA polymerase II-specific);GO:0001701(in utero embryonic development);GO:0003676(nucleic acid binding);GO:00036…	04530(Tight junction)	NA	NA	Y-box binding protein 3 [Source:HGNC Symbol;Acc:HGNC:2428]	protein_coding	1.17874	6.4154	0.183737	-2.44429	0.000458689	0.0120387	down
ENSG00000105701	FKBP8	GO:0000413(protein peptidyl-prolyl isomerization);GO:0001708(cell fate specification);GO:0001933(negative regulation of protein phosphorylation);GO:0003755(peptidyl-prolyl cis-trans isomerase activity);GO:0005515(protein binding);GO:0005739(mitochondrion);GO:0005740(mitochondrial envelope);GO:0005783(endoplasmic reticulum);GO:0005829(cytosol);GO:0006915(apoptotic process);GO:0007224(smoothened si…	NA	K09574	EC:5.2.1.8	FKBP prolyl isomerase 8 [Source:HGNC Symbol;Acc:HGNC:3724]	protein_coding	8.85939	46.8712	0.189016	-2.40342	0.000458723	0.0120387	down
ENSG00000162627	SNX7	GO:0005515(protein binding);GO:0008289(lipid binding);GO:0015031(protein transport);GO:0016020(membrane);GO:0030659(cytoplasmic vesicle membrane);GO:0031410(cytoplasmic vesicle);GO:0035091(phosphatidylinositol binding)	NA	K17921	NA	sorting nexin 7 [Source:HGNC Symbol;Acc:HGNC:14971]	nonsense_mediated_decay	1.67223	8.98318	0.186151	-2.42545	0.000469225	0.0123026	down
ENSG00000164941	INTS8	GO:0005515(protein binding);GO:0005634(nucleus);GO:0005654(nucleoplasm);GO:0016180(snRNA processing);GO:0032039(integrator complex);GO:0034472(snRNA 3'-end processing);GO:0042795(snRNA transcription by RNA polymerase II)	NA	K13145	NA	integrator complex subunit 8 [Source:HGNC Symbol;Acc:HGNC:26048]	protein_coding	2.38965	12.5956	0.189722	-2.39804	0.000475785	0.0124389	down
ENSG00000168137	SETD5	GO:0005515(protein binding);GO:0005634(nucleus);GO:0005654(nucleoplasm);GO:0006325(chromatin organization);GO:0016569(covalent chromatin modification);GO:0016593(Cdc73/Paf1 complex);GO:0018024(histone-lysine N-methyltransferase activity);GO:0034968(histone lysine methylation);GO:0035065(regulation of histone acetylation);GO:0046974(histone methyltransferase activity (H3-K9 specific));GO:0051567(h…	NA	K23216	NA	SET domain containing 5 [Source:HGNC Symbol;Acc:HGNC:25566]	protein_coding	1.59129	8.38126	0.189863	-2.39697	0.000483015	0.0126039	down
ENSG00000174405	LIG4	GO:0000012(single strand break repair);GO:0000166(nucleotide binding);GO:0000784(nuclear chromosome, telomeric region);GO:0000793(condensed chromosome);GO:0001701(in utero embryonic development);GO:0002328(pro-B cell differentiation);GO:0003677(DNA binding);GO:0003909(DNA ligase activity);GO:0003910(DNA ligase (ATP) activity);GO:0005515(protein binding);GO:0005524(ATP binding);GO:0005634(nucleus)…	03450(Non-homologous end-joining)	K10777	EC:6.5.1.1	DNA ligase 4 [Source:HGNC Symbol;Acc:HGNC:6601]	protein_coding	0.558601	3.00255	0.186042	-2.4263	0.000491616	0.0127826	down
ENSG00000171863	RPS7	GO:0000184(nuclear-transcribed mRNA catabolic process, nonsense-mediated decay);GO:0001843(neural tube closure);GO:0003723(RNA binding);GO:0003730(mRNA 3'-UTR binding);GO:0003735(structural constituent of ribosome);GO:0005515(protein binding);GO:0005622(intracellular);GO:0005634(nucleus);GO:0005654(nucleoplasm);GO:0005730(nucleolus);GO:0005737(cytoplasm);GO:0005813(centrosome);GO:0005815(microtub…	03010(Ribosome)	K02993	NA	ribosomal protein S7 [Source:HGNC Symbol;Acc:HGNC:10440]	protein_coding	7.74741	40.7725	0.190015	-2.39581	0.000491727	0.0127826	down
ENSG00000181704	YIPF6	GO:0000138(Golgi trans cisterna);GO:0000139(Golgi membrane);GO:0005515(protein binding);GO:0005783(endoplasmic reticulum);GO:0005794(Golgi apparatus);GO:0005797(Golgi medial cisterna);GO:0005801(cis-Golgi network);GO:0005802(trans-Golgi network);GO:0016020(membrane);GO:0016021(integral component of membrane);GO:0030134(COPII-coated ER to Golgi transport vesicle);GO:0042802(identical protein bindi…	NA	K22943	NA	Yip1 domain family member 6 [Source:HGNC Symbol;Acc:HGNC:28304]	protein_coding	1.12036	5.88538	0.190364	-2.39317	0.000500308	0.0129933	down
ENSG00000147316	MCPH1	GO:0000122(negative regulation of transcription by RNA polymerase II);GO:0000132(establishment of mitotic spindle orientation);GO:0005515(protein binding);GO:0005654(nucleoplasm);GO:0005737(cytoplasm);GO:0005815(microtubule organizing center);GO:0005856(cytoskeleton);GO:0010468(regulation of gene expression);GO:0021987(cerebral cortex development);GO:0042802(identical protein binding);GO:0043549(…	NA	K19403	NA	microcephalin 1 [Source:HGNC Symbol;Acc:HGNC:6954]	protein_coding	0.911132	4.82861	0.188694	-2.40588	0.000515067	0.0133136	down
ENSG00000185024	BRF1	GO:0000126(transcription factor TFIIIB complex);GO:0000995(RNA polymerase III general transcription initiation factor activity);GO:0001006(RNA polymerase III type 3 promoter sequence-specific DNA binding);GO:0003743(translation initiation factor activity);GO:0005515(protein binding);GO:0005634(nucleus);GO:0005654(nucleoplasm);GO:0006352(DNA-templated transcription, initiation);GO:0006355(regulati…	NA	K15196	NA	BRF1, RNA polymerase III transcription initiation factor subunit [Source:HGNC Symbol;Acc:HGNC:11551]	protein_coding	0.641887	3.42684	0.187311	-2.41649	0.000516232	0.0133311	down
ENSG00000144320	LNPK	GO:0005654(nucleoplasm);GO:0005783(endoplasmic reticulum);GO:0005789(endoplasmic reticulum membrane);GO:0007029(endoplasmic reticulum organization);GO:0007275(multicellular organism development);GO:0007596(blood coagulation);GO:0016020(membrane);GO:0016021(integral component of membrane);GO:0030176(integral component of endoplasmic reticulum membrane);GO:0032330(regulation of chondrocyte differen…	NA	K23292	NA	lunapark, ER junction formation factor [Source:HGNC Symbol;Acc:HGNC:21610]	protein_coding	0.682306	3.57401	0.190908	-2.38905	0.000522192	0.0134462	down
ENSG00000127824	TUBA4A	GO:0000086(G2/M transition of mitotic cell cycle);GO:0000166(nucleotide binding);GO:0000226(microtubule cytoskeleton organization);GO:0000278(mitotic cell cycle);GO:0002576(platelet degranulation);GO:0003924(GTPase activity);GO:0005200(structural constituent of cytoskeleton);GO:0005515(protein binding);GO:0005525(GTP binding);GO:0005576(extracellular region);GO:0005737(cytoplasm);GO:0005829(cytos…	04145(Phagosome);04210(Apoptosis);04530(Tight junction);04540(Gap junction);05130(Pathogenic Escherichia coli infection)	K07374	NA	tubulin alpha 4a [Source:HGNC Symbol;Acc:HGNC:12407]	retained_intron	2.6694	14.2123	0.187823	-2.41255	0.000522648	0.0134462	down
ENSG00000101187	SLCO4A1	GO:0005215(transporter activity);GO:0005515(protein binding);GO:0005886(plasma membrane);GO:0005887(integral component of plasma membrane);GO:0006811(ion transport);GO:0015347(sodium-independent organic anion transmembrane transporter activity);GO:0015349(thyroid hormone transmembrane transporter activity);GO:0016020(membrane);GO:0016021(integral component of membrane);GO:0043252(sodium-independe…	NA	K14354	NA	solute carrier organic anion transporter family member 4A1 [Source:HGNC Symbol;Acc:HGNC:10953]	nonsense_mediated_decay	0.491833	2.64677	0.185824	-2.42799	0.000524456	0.0134548	down
ENSG00000152223	EPG5	GO:0005515(protein binding);GO:0005737(cytoplasm);GO:0005764(lysosome);GO:0006862(nucleotide transport);GO:0006914(autophagy);GO:0008333(endosome to lysosome transport);GO:0032456(endocytic recycling);GO:0034162(toll-like receptor 9 signaling pathway);GO:0048471(perinuclear region of cytoplasm);GO:0097352(autophagosome maturation);GO:1990786(cellular response to dsDNA)	NA	NA	NA	ectopic P-granules autophagy protein 5 homolog [Source:HGNC Symbol;Acc:HGNC:29331]	protein_coding	0.454197	2.37057	0.191598	-2.38385	0.000525635	0.0134725	down
ENSG00000204463	BAG6	GO:0001822(kidney development);GO:0002376(immune system process);GO:0002429(immune response-activating cell surface receptor signaling pathway);GO:0005102(signaling receptor binding);GO:0005515(protein binding);GO:0005576(extracellular region);GO:0005634(nucleus);GO:0005654(nucleoplasm);GO:0005737(cytoplasm);GO:0005829(cytosol);GO:0006325(chromatin organization);GO:0006511(ubiquitin-dependent pro…	NA	NA	NA	BCL2 associated athanogene 6 [Source:HGNC Symbol;Acc:HGNC:13919]	protein_coding	1.5112	7.87308	0.191945	-2.38123	0.000532809	0.0136309	down
ENSG00000161526	SAP30BP	GO:0005515(protein binding);GO:0005634(nucleus);GO:0005654(nucleoplasm);GO:0006355(regulation of transcription, DNA-templated);GO:0006915(apoptotic process);GO:0010942(positive regulation of cell death);GO:0045111(intermediate filament cytoskeleton)	NA	NA	NA	SAP30 binding protein [Source:HGNC Symbol;Acc:HGNC:30785]	nonsense_mediated_decay	1.46056	7.75806	0.188264	-2.40917	0.000538994	0.0137566	down
ENSG00000129292	PHF20L1	GO:0005515(protein binding);GO:0005634(nucleus);GO:0006355(regulation of transcription, DNA-templated);GO:0046872(metal ion binding)	NA	K18402	NA	PHD finger protein 20 like 1 [Source:HGNC Symbol;Acc:HGNC:24280]	protein_coding	0.755231	3.9386	0.191751	-2.38269	0.000539437	0.0137566	down
ENSG00000042445	RETSAT	GO:0005640(nuclear outer membrane);GO:0005783(endoplasmic reticulum);GO:0005789(endoplasmic reticulum membrane);GO:0016020(membrane);GO:0016491(oxidoreductase activity);GO:0031965(nuclear membrane);GO:0042572(retinol metabolic process);GO:0051786(all-trans-retinol 13,14-reductase activity);GO:0055114(oxidation-reduction process)	00830(Retinol metabolism)	K09516	EC:1.3.99.23	retinol saturase [Source:HGNC Symbol;Acc:HGNC:25991]	nonsense_mediated_decay	0.797512	4.24514	0.187865	-2.41224	0.000548112	0.0138959	down
ENSG00000178252	WDR6	GO:0003723(RNA binding);GO:0005515(protein binding);GO:0005737(cytoplasm);GO:0005829(cytosol);GO:0005886(plasma membrane);GO:0007049(cell cycle);GO:0007050(cell cycle arrest);GO:0008180(COP9 signalosome);GO:0008285(negative regulation of cell population proliferation);GO:0010507(negative regulation of autophagy);GO:0032991(protein-containing complex);GO:0043560(insulin receptor substrate binding)	NA	NA	NA	WD repeat domain 6 [Source:HGNC Symbol;Acc:HGNC:12758]	protein_coding	1.3469	6.98024	0.19296	-2.37363	0.000559058	0.0141571	down
ENSG00000132405	TBC1D14	GO:0005096(GTPase activator activity);GO:0005515(protein binding);GO:0005654(nucleoplasm);GO:0005776(autophagosome);GO:0005794(Golgi apparatus);GO:0005829(cytosol);GO:0006886(intracellular protein transport);GO:0010507(negative regulation of autophagy);GO:0017137(Rab GTPase binding);GO:0019901(protein kinase binding);GO:0043231(intracellular membrane-bounded organelle);GO:0055037(recycling endoso…	NA	K20167	NA	TBC1 domain family member 14 [Source:HGNC Symbol;Acc:HGNC:29246]	protein_coding	5.22836	26.863	0.194631	-2.36119	0.000562065	0.0142201	down
ENSG00000142784	WDTC1	GO:0000122(negative regulation of transcription by RNA polymerase II);GO:0001701(in utero embryonic development);GO:0004857(enzyme inhibitor activity);GO:0005515(protein binding);GO:0005634(nucleus);GO:0005654(nucleoplasm);GO:0005829(cytosol);GO:0006006(glucose metabolic process);GO:0008361(regulation of cell size);GO:0016567(protein ubiquitination);GO:0032869(cellular response to insulin stimulu…	NA	K11807	NA	WD and tetratricopeptide repeats 1 [Source:HGNC Symbol;Acc:HGNC:29175]	protein_coding	0.715418	3.7173	0.192456	-2.3774	0.000569562	0.01437	down
ENSG00000172175	MALT1	GO:0001650(fibrillar center);GO:0001923(B-1 B cell differentiation);GO:0002020(protease binding);GO:0002223(stimulatory C-type lectin receptor signaling pathway);GO:0002237(response to molecule of bacterial origin);GO:0002726(positive regulation of T cell cytokine production);GO:0004197(cysteine-type endopeptidase activity);GO:0004842(ubiquitin-protein transferase activity);GO:0005515(protein bin…	04064(NF-kappa B signaling pathway);04625(C-type lectin receptor signaling pathway);04660(T cell receptor signaling pathway);04662(B cell receptor signaling pathway);05152(Tuberculosis)	K07369	EC:3.4.22.-	MALT1 paracaspase [Source:HGNC Symbol;Acc:HGNC:6819]	protein_coding	1.1638	5.97629	0.194736	-2.36041	0.000571588	0.0144079	down
ENSG00000109736	MFSD10	GO:0006915(apoptotic process);GO:0008493(tetracycline transmembrane transporter activity);GO:0008514(organic anion transmembrane transporter activity);GO:0015904(tetracycline transport);GO:0016020(membrane);GO:0016021(integral component of membrane);GO:0030659(cytoplasmic vesicle membrane);GO:0031526(brush border membrane);GO:0043252(sodium-independent organic anion transport);GO:0055085(transmem…	NA	NA	NA	major facilitator superfamily domain containing 10 [Source:HGNC Symbol;Acc:HGNC:16894]	protein_coding	0.950603	4.98695	0.190618	-2.39124	0.000577767	0.0145373	down
ENSG00000100320	RBFOX2	GO:0000381(regulation of alternative mRNA splicing, via spliceosome);GO:0003676(nucleic acid binding);GO:0003714(transcription corepressor activity);GO:0003723(RNA binding);GO:0003729(mRNA binding);GO:0005515(protein binding);GO:0005634(nucleus);GO:0005654(nucleoplasm);GO:0005737(cytoplasm);GO:0005829(cytosol);GO:0006397(mRNA processing);GO:0007399(nervous system development);GO:0008134(transcrip…	NA	K14946	NA	RNA binding fox-1 homolog 2 [Source:HGNC Symbol;Acc:HGNC:9906]	protein_coding	2.11203	10.7951	0.195646	-2.35368	0.000586739	0.0147356	down
ENSG00000103855	CD276	GO:0005102(signaling receptor binding);GO:0005515(protein binding);GO:0006955(immune response);GO:0008283(cell population proliferation);GO:0009897(external side of plasma membrane);GO:0016020(membrane);GO:0016021(integral component of membrane);GO:0042102(positive regulation of T cell proliferation);GO:0042110(T cell activation);GO:0045078(positive regulation of interferon-gamma biosynthetic pro…	04514(Cell adhesion molecules (CAMs))	K06746	NA	CD276 molecule [Source:HGNC Symbol;Acc:HGNC:19137]	protein_coding	2.12183	10.8999	0.194666	-2.36093	0.000590227	0.0148036	down
ENSG00000060138	YBX3	GO:0000122(negative regulation of transcription by RNA polymerase II);GO:0000977(RNA polymerase II regulatory region sequence-specific DNA binding);GO:0000981(DNA-binding transcription factor activity, RNA polymerase II-specific);GO:0001227(DNA-binding transcription repressor activity, RNA polymerase II-specific);GO:0001701(in utero embryonic development);GO:0003676(nucleic acid binding);GO:00036…	04530(Tight junction)	NA	NA	Y-box binding protein 3 [Source:HGNC Symbol;Acc:HGNC:2428]	processed_transcript	9.818	50.4328	0.194675	-2.36086	0.000590524	0.0148036	down
ENSG00000182158	CREB3L2	GO:0000785(chromatin);GO:0000978(RNA polymerase II proximal promoter sequence-specific DNA binding);GO:0000981(DNA-binding transcription factor activity, RNA polymerase II-specific);GO:0001228(DNA-binding transcription activator activity, RNA polymerase II-specific);GO:0002062(chondrocyte differentiation);GO:0003677(DNA binding);GO:0003700(DNA-binding transcription factor activity);GO:0005634(nuc…	04022(cGMP-PKG signaling pathway);04024(cAMP signaling pathway);04151(PI3K-Akt signaling pathway);04152(AMPK signaling pathway);04211(Longevity regulating pathway);04261(Adrenergic signaling in cardiomyocytes);04668(TNF signaling pathway);04714(Thermogenesis);04725(Cholinergic synapse);04728(Dopaminergic synapse);04911(Insulin secretion);04915(Estrogen signaling pathway);04916(Melanogenesis);0491…	K09048	NA	cAMP responsive element binding protein 3 like 2 [Source:HGNC Symbol;Acc:HGNC:23720]	protein_coding	2.92346	14.9052	0.196137	-2.35007	0.000592878	0.0148355	down
ENSG00000140455	AC007950	GO:0000122(negative regulation of transcription by RNA polymerase II);GO:0000278(mitotic cell cycle);GO:0000790(nuclear chromatin);GO:0000978(RNA polymerase II proximal promoter sequence-specific DNA binding);GO:0004843(thiol-dependent ubiquitin-specific protease activity);GO:0005634(nucleus);GO:0005654(nucleoplasm);GO:0005737(cytoplasm);GO:0006281(DNA repair);GO:0006325(chromatin organization);G…	NA	K11986	EC:3.4.19.12	ubiquitin specific peptidase 3 [Source:NCBI gene;Acc:9960]	protein_coding	0.717778	3.70386	0.193792	-2.36742	0.000598207	0.014928	down
ENSG00000143553	SNAPIN	GO:0000139(Golgi membrane);GO:0000149(SNARE binding);GO:0005515(protein binding);GO:0005737(cytoplasm);GO:0005764(lysosome);GO:0005765(lysosomal membrane);GO:0005794(Golgi apparatus);GO:0005829(cytosol);GO:0006886(intracellular protein transport);GO:0006887(exocytosis);GO:0007040(lysosome organization);GO:0007042(lysosomal lumen acidification);GO:0007268(chemical synaptic transmission);GO:0007269…	NA	K20002	NA	SNAP associated protein [Source:HGNC Symbol;Acc:HGNC:17145]	processed_transcript	1.22278	6.52955	0.187268	-2.41682	0.000604714	0.0150493	down
ENSG00000100804	PSMB5	GO:0000165(MAPK cascade);GO:0000209(protein polyubiquitination);GO:0000502(proteasome complex);GO:0002223(stimulatory C-type lectin receptor signaling pathway);GO:0002479(antigen processing and presentation of exogenous peptide antigen via MHC class I, TAP-dependent);GO:0004175(endopeptidase activity);GO:0004298(threonine-type endopeptidase activity);GO:0005515(protein binding);GO:0005634(nucleus…	03050(Proteasome)	NA	NA	proteasome subunit beta 5 [Source:HGNC Symbol;Acc:HGNC:9542]	protein_coding	6.22908	31.9217	0.195136	-2.35745	0.00060683	0.0150882	down
ENSG00000086475	SEPHS1	GO:0000166(nucleotide binding);GO:0001887(selenium compound metabolic process);GO:0004756(selenide, water dikinase activity);GO:0005515(protein binding);GO:0005524(ATP binding);GO:0005525(GTP binding);GO:0005634(nucleus);GO:0005737(cytoplasm);GO:0005886(plasma membrane);GO:0006464(cellular protein modification process);GO:0016020(membrane);GO:0016260(selenocysteine biosynthetic process);GO:001630…	00450(Selenocompound metabolism)	K01008	EC:2.7.9.3	selenophosphate synthetase 1 [Source:HGNC Symbol;Acc:HGNC:19685]	protein_coding	4.18273	21.9571	0.190496	-2.39217	0.000613608	0.0151885	down
ENSG00000125812	GZF1	GO:0000122(negative regulation of transcription by RNA polymerase II);GO:0000978(RNA polymerase II proximal promoter sequence-specific DNA binding);GO:0000980(RNA polymerase II distal enhancer sequence-specific DNA binding);GO:0000981(DNA-binding transcription factor activity, RNA polymerase II-specific);GO:0001227(DNA-binding transcription repressor activity, RNA polymerase II-specific);GO:00016…	NA	K22402	NA	GDNF inducible zinc finger protein 1 [Source:HGNC Symbol;Acc:HGNC:15808]	protein_coding	0.582134	2.99876	0.194125	-2.36494	0.00061455	0.0151975	down
ENSG00000160014	CALM3	GO:0000086(G2/M transition of mitotic cell cycle);GO:0000922(spindle pole);GO:0001975(response to amphetamine);GO:0002027(regulation of heart rate);GO:0005509(calcium ion binding);GO:0005513(detection of calcium ion);GO:0005515(protein binding);GO:0005634(nucleus);GO:0005737(cytoplasm);GO:0005813(centrosome);GO:0005815(microtubule organizing center);GO:0005819(spindle);GO:0005856(cytoskeleton);GO…	04014(Ras signaling pathway);04015(Rap1 signaling pathway);04020(Calcium signaling pathway);04022(cGMP-PKG signaling pathway);04024(cAMP signaling pathway);04070(Phosphatidylinositol signaling system);04114(Oocyte meiosis);04218(Cellular senescence);04261(Adrenergic signaling in cardiomyocytes);04270(Vascular smooth muscle contraction);04371(Apelin signaling pathway);04625(C-type lectin receptor …	NA	NA	calmodulin 3 [Source:HGNC Symbol;Acc:HGNC:1449]	retained_intron	1.12509	5.8027	0.193892	-2.36668	0.000619255	0.0153001	down
ENSG00000172270	BSG	GO:0000139(Golgi membrane);GO:0002080(acrosomal membrane);GO:0005515(protein binding);GO:0005537(mannose binding);GO:0005739(mitochondrion);GO:0005886(plasma membrane);GO:0005887(integral component of plasma membrane);GO:0005925(focal adhesion);GO:0006090(pyruvate metabolic process);GO:0007156(homophilic cell adhesion via plasma membrane adhesion molecules);GO:0007166(cell surface receptor signal…	NA	NA	NA	basigin (Ok blood group) [Source:HGNC Symbol;Acc:HGNC:1116]	protein_coding	0.53936	2.877	0.187473	-2.41525	0.000628016	0.0154886	down
ENSG00000162734	PEA15	GO:0000077(DNA damage checkpoint);GO:0000165(MAPK cascade);GO:0000187(activation of MAPK activity);GO:0005515(protein binding);GO:0005634(nucleus);GO:0005737(cytoplasm);GO:0005829(cytosol);GO:0005875(microtubule associated complex);GO:0006915(apoptotic process);GO:0008643(carbohydrate transport);GO:0042981(regulation of apoptotic process);GO:0043278(response to morphine);GO:0046325(negative regul…	NA	NA	NA	proliferation and apoptosis adaptor protein 15 [Source:HGNC Symbol;Acc:HGNC:8822]	protein_coding	1.84663	9.62596	0.191839	-2.38203	0.000636523	0.0156702	down
ENSG00000157214	STEAP2	GO:0005215(transporter activity);GO:0005768(endosome);GO:0005769(early endosome);GO:0005829(cytosol);GO:0005886(plasma membrane);GO:0006811(ion transport);GO:0006893(Golgi to plasma membrane transport);GO:0006897(endocytosis);GO:0008823(cupric reductase activity);GO:0009725(response to hormone);GO:0010008(endosome membrane);GO:0015677(copper ion import);GO:0016020(membrane);GO:0016021(integral co…	04978(Mineral absorption)	K14738	EC:1.16.1.-	STEAP2 metalloreductase [Source:HGNC Symbol;Acc:HGNC:17885]	protein_coding	0.428955	2.19435	0.195482	-2.35489	0.000649586	0.0159346	down
ENSG00000122483	CCDC18	NA	NA	NA	NA	coiled-coil domain containing 18 [Source:HGNC Symbol;Acc:HGNC:30370]	protein_coding	0.206645	1.09038	0.189517	-2.3996	0.00065639	0.0160584	down
ENSG00000182979	MTA1	GO:0000122(negative regulation of transcription by RNA polymerase II);GO:0000978(RNA polymerase II proximal promoter sequence-specific DNA binding);GO:0000980(RNA polymerase II distal enhancer sequence-specific DNA binding);GO:0000981(DNA-binding transcription factor activity, RNA polymerase II-specific);GO:0001103(RNA polymerase II repressing transcription factor binding);GO:0003677(DNA binding)…	NA	NA	NA	metastasis associated 1 [Source:HGNC Symbol;Acc:HGNC:7410]	protein_coding	0.414417	2.1708	0.190905	-2.38907	0.000657654	0.0160607	down
ENSG00000263001	GTF2I	GO:0003677(DNA binding);GO:0003700(DNA-binding transcription factor activity);GO:0005515(protein binding);GO:0005634(nucleus);GO:0005654(nucleoplasm);GO:0005737(cytoplasm);GO:0006355(regulation of transcription, DNA-templated);GO:0006366(transcription by RNA polymerase II);GO:0006367(transcription initiation from RNA polymerase II promoter);GO:0007165(signal transduction);GO:0016020(membrane);GO:…	03022(Basal transcription factors);04022(cGMP-PKG signaling pathway)	K03121	NA	general transcription factor IIi [Source:HGNC Symbol;Acc:HGNC:4659]	protein_coding	0.46393	2.39321	0.193853	-2.36697	0.000671351	0.0163225	down
ENSG00000109911	ELP4	GO:0000993(RNA polymerase II complex binding);GO:0002098(tRNA wobble uridine modification);GO:0005515(protein binding);GO:0005634(nucleus);GO:0005654(nucleoplasm);GO:0005737(cytoplasm);GO:0006357(regulation of transcription by RNA polymerase II);GO:0006368(transcription elongation from RNA polymerase II promoter);GO:0008023(transcription elongation factor complex);GO:0008607(phosphorylase kinase …	NA	K11375	NA	elongator acetyltransferase complex subunit 4 [Source:HGNC Symbol;Acc:HGNC:1171]	protein_coding	0.20687	1.08139	0.191301	-2.38609	0.000675076	0.016381	down
ENSG00000048342	CC2D2A	GO:0001843(neural tube closure);GO:0005737(cytoplasm);GO:0005829(cytosol);GO:0005856(cytoskeleton);GO:0005929(cilium);GO:0007224(smoothened signaling pathway);GO:0007368(determination of left/right symmetry);GO:0007507(heart development);GO:0030030(cell projection organization);GO:0035082(axoneme assembly);GO:0035869(ciliary transition zone);GO:0036038(MKS complex);GO:0042995(cell projection);GO:…	NA	K19352	NA	coiled-coil and C2 domain containing 2A [Source:HGNC Symbol;Acc:HGNC:29253]	protein_coding	0.979935	4.94963	0.197982	-2.33656	0.000675547	0.016381	down
ENSG00000029363	BCLAF1	GO:0003677(DNA binding);GO:0003723(RNA binding);GO:0005515(protein binding);GO:0005634(nucleus);GO:0005654(nucleoplasm);GO:0005737(cytoplasm);GO:0006915(apoptotic process);GO:0016607(nuclear speck);GO:0043065(positive regulation of apoptotic process);GO:0043620(regulation of DNA-templated transcription in response to stress);GO:0045892(negative regulation of transcription, DNA-templated);GO:19908…	NA	K13087	NA	BCL2 associated transcription factor 1 [Source:HGNC Symbol;Acc:HGNC:16863]	protein_coding	0.298512	1.52759	0.195413	-2.3554	0.000687419	0.0166101	down
ENSG00000176444	CLK2	GO:0000166(nucleotide binding);GO:0004672(protein kinase activity);GO:0004674(protein serine/threonine kinase activity);GO:0004712(protein serine/threonine/tyrosine kinase activity);GO:0004713(protein tyrosine kinase activity);GO:0005515(protein binding);GO:0005524(ATP binding);GO:0005634(nucleus);GO:0005654(nucleoplasm);GO:0006468(protein phosphorylation);GO:0010033(response to organic substance…	NA	NA	NA	CDC like kinase 2 [Source:HGNC Symbol;Acc:HGNC:2069]	protein_coding	0.716911	3.70771	0.193357	-2.37066	0.000688294	0.0166166	down
ENSG00000143294	PRCC	GO:0000398(mRNA splicing, via spliceosome);GO:0005515(protein binding);GO:0005634(nucleus);GO:0005654(nucleoplasm);GO:0007049(cell cycle);GO:0007093(mitotic cell cycle checkpoint);GO:0016607(nuclear speck)	05202(Transcriptional misregulation in cancer);05211(Renal cell carcinoma)	NA	NA	proline rich mitotic checkpoint control factor [Source:HGNC Symbol;Acc:HGNC:9343]	retained_intron	0.47968	2.53201	0.189447	-2.40014	0.000689197	0.0166238	down
ENSG00000197535	MYO5A	GO:0000146(microfilament motor activity);GO:0000166(nucleotide binding);GO:0001726(ruffle);GO:0001750(photoreceptor outer segment);GO:0003723(RNA binding);GO:0003774(motor activity);GO:0003779(actin binding);GO:0005509(calcium ion binding);GO:0005515(protein binding);GO:0005516(calmodulin binding);GO:0005524(ATP binding);GO:0005737(cytoplasm);GO:0005764(lysosome);GO:0005769(early endosome);GO:000…	NA	K10357	NA	myosin VA [Source:HGNC Symbol;Acc:HGNC:7602]	protein_coding	0.572598	2.89935	0.197492	-2.34014	0.000693545	0.0167044	down
ENSG00000128585	MKLN1	GO:0000151(ubiquitin ligase complex);GO:0001726(ruffle);GO:0002090(regulation of receptor internalization);GO:0005515(protein binding);GO:0005634(nucleus);GO:0005654(nucleoplasm);GO:0005737(cytoplasm);GO:0005829(cytosol);GO:0005938(cell cortex);GO:0007160(cell-matrix adhesion);GO:0007165(signal transduction);GO:0008360(regulation of cell shape);GO:0030054(cell junction);GO:0031532(actin cytoskele…	NA	NA	NA	muskelin 1 [Source:HGNC Symbol;Acc:HGNC:7109]	nonsense_mediated_decay	3.24657	16.2642	0.199614	-2.32471	0.000694978	0.0167044	down
ENSG00000122378	PRXL2A	GO:0005576(extracellular region);GO:0005737(cytoplasm);GO:0016209(antioxidant activity);GO:0045670(regulation of osteoclast differentiation);GO:0055114(oxidation-reduction process);GO:0098869(cellular oxidant detoxification)	NA	NA	NA	peroxiredoxin like 2A [Source:HGNC Symbol;Acc:HGNC:28651]	protein_coding	0.694873	3.61676	0.192126	-2.37988	0.000701483	0.0168377	down
ENSG00000145725	PPIP5K2	GO:0000166(nucleotide binding);GO:0000827(inositol-1,3,4,5,6-pentakisphosphate kinase activity);GO:0000828(inositol hexakisphosphate kinase activity);GO:0000829(inositol heptakisphosphate kinase activity);GO:0000832(inositol hexakisphosphate 5-kinase activity);GO:0005524(ATP binding);GO:0005737(cytoplasm);GO:0005829(cytosol);GO:0006020(inositol metabolic process);GO:0016301(kinase activity);GO:00…	04070(Phosphatidylinositol signaling system)	K13024	EC:2.7.4.24	diphosphoinositol pentakisphosphate kinase 2 [Source:HGNC Symbol;Acc:HGNC:29035]	protein_coding	1.18154	5.96134	0.1982	-2.33497	0.000706629	0.0169399	down
ENSG00000234545	FAM133B	GO:0003723(RNA binding)	NA	NA	NA	family with sequence similarity 133 member B [Source:HGNC Symbol;Acc:HGNC:28629]	protein_coding	1.00726	5.10743	0.197214	-2.34217	0.000707557	0.0169474	down
ENSG00000174233	ADCY6	GO:0000166(nucleotide binding);GO:0003091(renal water homeostasis);GO:0004016(adenylate cyclase activity);GO:0005080(protein kinase C binding);GO:0005515(protein binding);GO:0005524(ATP binding);GO:0005886(plasma membrane);GO:0005887(integral component of plasma membrane);GO:0005929(cilium);GO:0006171(cAMP biosynthetic process);GO:0007186(G protein-coupled receptor signaling pathway);GO:0007189(a…	00230(Purine metabolism);01522(Endocrine resistance);04015(Rap1 signaling pathway);04022(cGMP-PKG signaling pathway);04024(cAMP signaling pathway);04062(Chemokine signaling pathway);04072(Phospholipase D signaling pathway);04114(Oocyte meiosis);04211(Longevity regulating pathway);04213(Longevity regulating pathway - multiple species);04261(Adrenergic signaling in cardiomyocytes);04270(Vascular sm…	NA	NA	adenylate cyclase 6 [Source:HGNC Symbol;Acc:HGNC:237]	protein_coding	0.181055	0.942336	0.192134	-2.37981	0.000711118	0.0170178	down
ENSG00000155329	ZCCHC10	GO:0003676(nucleic acid binding);GO:0005515(protein binding);GO:0008270(zinc ion binding);GO:0046872(metal ion binding)	NA	NA	NA	zinc finger CCHC-type containing 10 [Source:HGNC Symbol;Acc:HGNC:25954]	protein_coding	0.603674	3.1162	0.193721	-2.36795	0.000718504	0.0171646	down
ENSG00000177697	CD151	GO:0005178(integrin binding);GO:0005515(protein binding);GO:0005604(basement membrane);GO:0005829(cytosol);GO:0005886(plasma membrane);GO:0005887(integral component of plasma membrane);GO:0005925(focal adhesion);GO:0007155(cell adhesion);GO:0007166(cell surface receptor signaling pathway);GO:0009986(cell surface);GO:0016020(membrane);GO:0016021(integral component of membrane);GO:0016477(cell migr…	NA	NA	NA	CD151 molecule (Raph blood group) [Source:HGNC Symbol;Acc:HGNC:1630]	protein_coding	2.95939	14.7966	0.200006	-2.32189	0.000725932	0.0172969	down
ENSG00000129187	DCTD	GO:0003824(catalytic activity);GO:0004132(dCMP deaminase activity);GO:0005515(protein binding);GO:0005737(cytoplasm);GO:0005829(cytosol);GO:0006220(pyrimidine nucleotide metabolic process);GO:0006226(dUMP biosynthetic process);GO:0006231(dTMP biosynthetic process);GO:0008152(metabolic process);GO:0008270(zinc ion binding);GO:0009165(nucleotide biosynthetic process);GO:0015949(nucleobase-containin…	00240(Pyrimidine metabolism)	NA	NA	dCMP deaminase [Source:HGNC Symbol;Acc:HGNC:2710]	protein_coding	4.008	20.3363	0.197086	-2.3431	0.000731573	0.0173846	down
ENSG00000114859	CLCN2	GO:0005244(voltage-gated ion channel activity);GO:0005247(voltage-gated chloride channel activity);GO:0005254(chloride channel activity);GO:0005886(plasma membrane);GO:0005887(integral component of plasma membrane);GO:0006811(ion transport);GO:0006821(chloride transport);GO:0016020(membrane);GO:0016021(integral component of membrane);GO:0032347(regulation of aldosterone biosynthetic process);GO:0…	04978(Mineral absorption)	K05011	NA	chloride voltage-gated channel 2 [Source:HGNC Symbol;Acc:HGNC:2020]	protein_coding	0.265493	1.37956	0.192448	-2.37746	0.000737799	0.017475	down
ENSG00000111666	CHPT1	GO:0000139(Golgi membrane);GO:0001558(regulation of cell growth);GO:0004142(diacylglycerol cholinephosphotransferase activity);GO:0005789(endoplasmic reticulum membrane);GO:0005794(Golgi apparatus);GO:0006629(lipid metabolic process);GO:0006656(phosphatidylcholine biosynthetic process);GO:0006657(CDP-choline pathway);GO:0006663(platelet activating factor biosynthetic process);GO:0008654(phospholi…	00440(Phosphonate and phosphinate metabolism);00564(Glycerophospholipid metabolism);00565(Ether lipid metabolism);05231(Choline metabolism in cancer)	K00994	EC:2.7.8.2	choline phosphotransferase 1 [Source:HGNC Symbol;Acc:HGNC:17852]	protein_coding	0.769048	3.91231	0.196571	-2.34687	0.000746383	0.0176462	down
ENSG00000139625	MAP3K12	GO:0000165(MAPK cascade);GO:0000166(nucleotide binding);GO:0000186(activation of MAPKK activity);GO:0004672(protein kinase activity);GO:0004674(protein serine/threonine kinase activity);GO:0004706(JUN kinase kinase kinase activity);GO:0004709(MAP kinase kinase kinase activity);GO:0005515(protein binding);GO:0005524(ATP binding);GO:0005737(cytoplasm);GO:0005829(cytosol);GO:0005886(plasma membrane)…	04010(MAPK signaling pathway)	K04423	EC:2.7.11.25	mitogen-activated protein kinase kinase kinase 12 [Source:HGNC Symbol;Acc:HGNC:6851]	nonsense_mediated_decay	0.631012	3.19514	0.197491	-2.34014	0.000749281	0.0176994	down
ENSG00000151150	ANK3	GO:0000281(mitotic cytokinesis);GO:0005200(structural constituent of cytoskeleton);GO:0005515(protein binding);GO:0005737(cytoplasm);GO:0005764(lysosome);GO:0005783(endoplasmic reticulum);GO:0005794(Golgi apparatus);GO:0005829(cytosol);GO:0005856(cytoskeleton);GO:0005886(plasma membrane);GO:0005923(bicellular tight junction);GO:0006888(endoplasmic reticulum to Golgi vesicle-mediated transport);GO…	05205(Proteoglycans in cancer)	NA	NA	ankyrin 3 [Source:HGNC Symbol;Acc:HGNC:494]	protein_coding	0.116546	0.611571	0.190568	-2.39162	0.000751588	0.0177252	down
ENSG00000197785	ATAD3A	GO:0000166(nucleotide binding);GO:0001558(regulation of cell growth);GO:0005524(ATP binding);GO:0005739(mitochondrion);GO:0005743(mitochondrial inner membrane);GO:0007005(mitochondrion organization);GO:0008270(zinc ion binding);GO:0016020(membrane);GO:0016021(integral component of membrane);GO:0042645(mitochondrial nucleoid);GO:0043066(negative regulation of apoptotic process)	NA	K17681	NA	ATPase family, AAA domain containing 3A [Source:HGNC Symbol;Acc:HGNC:25567]	protein_coding	3.65146	18.0562	0.202227	-2.30595	0.000752658	0.0177334	down
ENSG00000133895	MEN1	GO:0000122(negative regulation of transcription by RNA polymerase II);GO:0000165(MAPK cascade);GO:0000278(mitotic cell cycle);GO:0000400(four-way junction DNA binding);GO:0000403(Y-form DNA binding);GO:0000784(nuclear chromosome, telomeric region);GO:0000785(chromatin);GO:0000790(nuclear chromatin);GO:0001933(negative regulation of protein phosphorylation);GO:0002076(osteoblast development);GO:00…	04934(Cushing syndrome);05202(Transcriptional misregulation in cancer)	K14970	NA	menin 1 [Source:HGNC Symbol;Acc:HGNC:7010]	protein_coding	2.07564	10.2964	0.201589	-2.31051	0.000753756	0.0177358	down
ENSG00000083093	PALB2	GO:0000724(double-strand break repair via homologous recombination);GO:0001701(in utero embryonic development);GO:0001756(somitogenesis);GO:0001833(inner cell mass cell proliferation);GO:0003677(DNA binding);GO:0005515(protein binding);GO:0005634(nucleus);GO:0005654(nucleoplasm);GO:0006281(DNA repair);GO:0006310(DNA recombination);GO:0006974(cellular response to DNA damage stimulus);GO:0007498(me…	03440(Homologous recombination);03460(Fanconi anemia pathway)	K10897	NA	partner and localizer of BRCA2 [Source:HGNC Symbol;Acc:HGNC:26144]	protein_coding	0.762967	3.81963	0.199749	-2.32374	0.000764985	0.0179467	down
ENSG00000085662	AKR1B1	GO:0001523(retinoid metabolic process);GO:0001758(retinal dehydrogenase activity);GO:0001894(tissue homeostasis);GO:0003091(renal water homeostasis);GO:0004032(alditol:NADP+ 1-oxidoreductase activity);GO:0005615(extracellular space);GO:0005654(nucleoplasm);GO:0005737(cytoplasm);GO:0005829(cytosol);GO:0005975(carbohydrate metabolic process);GO:0005996(monosaccharide metabolic process);GO:0006061(s…	00040(Pentose and glucuronate interconversions);00051(Fructose and mannose metabolism);00052(Galactose metabolism);00561(Glycerolipid metabolism);00790(Folate biosynthesis)	NA	NA	aldo-keto reductase family 1 member B [Source:HGNC Symbol;Acc:HGNC:381]	nonsense_mediated_decay	1.76829	8.8095	0.200725	-2.3167	0.000767832	0.0179981	down
ENSG00000119242	CCDC92	GO:0005515(protein binding);GO:0005654(nucleoplasm);GO:0005737(cytoplasm);GO:0005813(centrosome);GO:0005814(centriole);GO:0005856(cytoskeleton);GO:0043231(intracellular membrane-bounded organelle)	NA	K16452	NA	coiled-coil domain containing 92 [Source:HGNC Symbol;Acc:HGNC:29563]	protein_coding	0.246253	1.258	0.19575	-2.35292	0.000777587	0.0181957	down
ENSG00000164924	YWHAZ	GO:0003723(RNA binding);GO:0004497(monooxygenase activity);GO:0005515(protein binding);GO:0005615(extracellular space);GO:0005634(nucleus);GO:0005654(nucleoplasm);GO:0005737(cytoplasm);GO:0005739(mitochondrion);GO:0005829(cytosol);GO:0005925(focal adhesion);GO:0006605(protein targeting);GO:0007165(signal transduction);GO:0008039(synaptic target recognition);GO:0008134(transcription factor binding…	04110(Cell cycle);04114(Oocyte meiosis);04151(PI3K-Akt signaling pathway);04390(Hippo signaling pathway);05130(Pathogenic Escherichia coli infection);05160(Hepatitis C);05161(Hepatitis B);05203(Viral carcinogenesis)	K16197	NA	tyrosine 3-monooxygenase/tryptophan 5-monooxygenase activation protein zeta [Source:HGNC Symbol;Acc:HGNC:12855]	protein_coding	4.11098	20.4381	0.201143	-2.31371	0.000781081	0.0182605	down
ENSG00000177192	PUS1	GO:0000049(tRNA binding);GO:0001522(pseudouridine synthesis);GO:0002153(steroid receptor RNA activator RNA binding);GO:0003723(RNA binding);GO:0005634(nucleus);GO:0005739(mitochondrion);GO:0005759(mitochondrial matrix);GO:0008033(tRNA processing);GO:0009451(RNA modification);GO:0009982(pseudouridine synthase activity);GO:0016853(isomerase activity);GO:0031119(tRNA pseudouridine synthesis);GO:0070…	NA	K06173	EC:5.4.99.12	pseudouridine synthase 1 [Source:HGNC Symbol;Acc:HGNC:15508]	protein_coding	2.45166	12.1325	0.202074	-2.30705	0.000782354	0.0182605	down
ENSG00000125107	CNOT1	GO:0000122(negative regulation of transcription by RNA polymerase II);GO:0000289(nuclear-transcribed mRNA poly(A) tail shortening);GO:0000932(P-body);GO:0003723(RNA binding);GO:0004535(poly(A)-specific ribonuclease activity);GO:0005515(protein binding);GO:0005615(extracellular space);GO:0005634(nucleus);GO:0005737(cytoplasm);GO:0005829(cytosol);GO:0006417(regulation of translation);GO:0006977(DNA…	03018(RNA degradation)	K12604	NA	CCR4-NOT transcription complex subunit 1 [Source:HGNC Symbol;Acc:HGNC:7877]	protein_coding	4.07625	19.9637	0.204183	-2.29206	0.000783412	0.0182696	down
ENSG00000126453	BCL2L12	GO:0002039(p53 binding);GO:0005634(nucleus);GO:0006915(apoptotic process);GO:0016020(membrane);GO:0042981(regulation of apoptotic process);GO:0045944(positive regulation of transcription by RNA polymerase II);GO:1902166(negative regulation of intrinsic apoptotic signaling pathway in response to DNA damage by p53 class mediator);GO:1990001(inhibition of cysteine-type endopeptidase activity involve…	NA	NA	NA	BCL2 like 12 [Source:HGNC Symbol;Acc:HGNC:13787]	protein_coding	0.831243	4.24159	0.195974	-2.35126	0.000788523	0.0183732	down
ENSG00000109971	HSPA8	GO:0000151(ubiquitin ligase complex);GO:0000166(nucleotide binding);GO:0000398(mRNA splicing, via spliceosome);GO:0000974(Prp19 complex);GO:0001664(G protein-coupled receptor binding);GO:0001786(phosphatidylserine binding);GO:0003723(RNA binding);GO:0005515(protein binding);GO:0005524(ATP binding);GO:0005576(extracellular region);GO:0005615(extracellular space);GO:0005634(nucleus);GO:0005654(nucl…	03040(Spliceosome);04010(MAPK signaling pathway);04141(Protein processing in endoplasmic reticulum);04144(Endocytosis);04213(Longevity regulating pathway - multiple species);04612(Antigen processing and presentation);04915(Estrogen signaling pathway);05134(Legionellosis);05145(Toxoplasmosis);05162(Measles);05164(Influenza A)	K03283	NA	heat shock protein family A (Hsp70) member 8 [Source:HGNC Symbol;Acc:HGNC:5241]	protein_coding	0.599237	3.03829	0.197228	-2.34206	0.00079051	0.0184038	down
ENSG00000157600	TMEM164	GO:0016020(membrane);GO:0016021(integral component of membrane)	NA	NA	NA	transmembrane protein 164 [Source:HGNC Symbol;Acc:HGNC:26217]	protein_coding	1.89553	9.31036	0.203594	-2.29624	0.000792092	0.018425	down
ENSG00000084112	SSH1	GO:0000902(cell morphogenesis);GO:0003779(actin binding);GO:0004721(phosphoprotein phosphatase activity);GO:0004725(protein tyrosine phosphatase activity);GO:0005515(protein binding);GO:0005737(cytoplasm);GO:0005829(cytosol);GO:0005856(cytoskeleton);GO:0005886(plasma membrane);GO:0006470(protein dephosphorylation);GO:0008064(regulation of actin polymerization or depolymerization);GO:0008138(prote…	04360(Axon guidance);04810(Regulation of actin cytoskeleton)	K05766	3.1.3.48;EC:3.1.3.16	slingshot protein phosphatase 1 [Source:HGNC Symbol;Acc:HGNC:30579]	protein_coding	0.410219	2.12314	0.193213	-2.37173	0.000794657	0.018469	down
ENSG00000127824	TUBA4A	GO:0000086(G2/M transition of mitotic cell cycle);GO:0000166(nucleotide binding);GO:0000226(microtubule cytoskeleton organization);GO:0000278(mitotic cell cycle);GO:0002576(platelet degranulation);GO:0003924(GTPase activity);GO:0005200(structural constituent of cytoskeleton);GO:0005515(protein binding);GO:0005525(GTP binding);GO:0005576(extracellular region);GO:0005737(cytoplasm);GO:0005829(cytos…	04145(Phagosome);04210(Apoptosis);04530(Tight junction);04540(Gap junction);05130(Pathogenic Escherichia coli infection)	K07374	NA	tubulin alpha 4a [Source:HGNC Symbol;Acc:HGNC:12407]	protein_coding	2.26748	11.4301	0.198377	-2.33368	0.000806465	0.0186959	down
ENSG00000172071	EIF2AK3	GO:0000166(nucleotide binding);GO:0001501(skeletal system development);GO:0001503(ossification);GO:0001525(angiogenesis);GO:0002063(chondrocyte development);GO:0004672(protein kinase activity);GO:0004674(protein serine/threonine kinase activity);GO:0004694(eukaryotic translation initiation factor 2alpha kinase activity);GO:0005515(protein binding);GO:0005524(ATP binding);GO:0005737(cytoplasm);GO:…	04137(Mitophagy - animal);04140(Autophagy - animal);04141(Protein processing in endoplasmic reticulum);04210(Apoptosis);04932(Non-alcoholic fatty liver disease (NAFLD));05010(Alzheimer disease);05160(Hepatitis C);05162(Measles);05164(Influenza A);05168(Herpes simplex virus 1 infection)	K08860	EC:2.7.11.1	eukaryotic translation initiation factor 2 alpha kinase 3 [Source:HGNC Symbol;Acc:HGNC:3255]	protein_coding	0.817794	4.0356	0.202645	-2.30297	0.000818296	0.0188745	down
ENSG00000181191	PJA1	GO:0005515(protein binding);GO:0005737(cytoplasm);GO:0016567(protein ubiquitination);GO:0016740(transferase activity);GO:0030163(protein catabolic process);GO:0046872(metal ion binding);GO:0061630(ubiquitin protein ligase activity)	NA	K10633	EC:2.3.2.27	praja ring finger ubiquitin ligase 1 [Source:HGNC Symbol;Acc:HGNC:16648]	protein_coding	0.453027	2.29309	0.197562	-2.33962	0.000824941	0.0189958	down
ENSG00000162695	SLC30A7	GO:0005737(cytoplasm);GO:0005794(Golgi apparatus);GO:0006811(ion transport);GO:0006812(cation transport);GO:0006829(zinc ion transport);GO:0008324(cation transmembrane transporter activity);GO:0016020(membrane);GO:0016021(integral component of membrane);GO:0031410(cytoplasmic vesicle);GO:0031982(vesicle);GO:0032119(sequestering of zinc ion);GO:0048471(perinuclear region of cytoplasm);GO:0055085(t…	NA	K14692	NA	solute carrier family 30 member 7 [Source:HGNC Symbol;Acc:HGNC:19306]	protein_coding	0.303594	1.51012	0.20104	-2.31445	0.000829549	0.0190834	down
ENSG00000138398	PPIG	GO:0000413(protein peptidyl-prolyl isomerization);GO:0003723(RNA binding);GO:0003755(peptidyl-prolyl cis-trans isomerase activity);GO:0005515(protein binding);GO:0005634(nucleus);GO:0005654(nucleoplasm);GO:0005829(cytosol);GO:0006457(protein folding);GO:0008380(RNA splicing);GO:0016018(cyclosporin A binding);GO:0016363(nuclear matrix);GO:0016607(nuclear speck);GO:0016853(isomerase activity);GO:00…	NA	K09566	EC:5.2.1.8	peptidylprolyl isomerase G [Source:HGNC Symbol;Acc:HGNC:14650]	protein_coding	1.3198	6.62941	0.199083	-2.32856	0.000830137	0.0190834	down
ENSG00000113761	ZNF346	GO:0003676(nucleic acid binding);GO:0003723(RNA binding);GO:0003725(double-stranded RNA binding);GO:0005515(protein binding);GO:0005634(nucleus);GO:0005730(nucleolus);GO:0005737(cytoplasm);GO:0008270(zinc ion binding);GO:0019899(enzyme binding);GO:0035198(miRNA binding);GO:0043065(positive regulation of apoptotic process);GO:0046872(metal ion binding)	NA	NA	NA	zinc finger protein 346 [Source:HGNC Symbol;Acc:HGNC:16403]	protein_coding	1.24284	6.14053	0.202399	-2.30473	0.000831207	0.019092	down
ENSG00000106948	AKNA	GO:0000978(RNA polymerase II proximal promoter sequence-specific DNA binding);GO:0000981(DNA-binding transcription factor activity, RNA polymerase II-specific);GO:0001228(DNA-binding transcription activator activity, RNA polymerase II-specific);GO:0001650(fibrillar center);GO:0003677(DNA binding);GO:0005634(nucleus);GO:0005654(nucleoplasm);GO:0005813(centrosome);GO:0005829(cytosol);GO:0016020(mem…	NA	K21404	NA	AT-hook transcription factor [Source:HGNC Symbol;Acc:HGNC:24108]	protein_coding	0.26705	1.34083	0.199167	-2.32795	0.000833943	0.0191358	down
ENSG00000204220	PFDN6	GO:0005737(cytoplasm);GO:0006457(protein folding);GO:0016272(prefoldin complex);GO:0051082(unfolded protein binding);GO:0051087(chaperone binding);GO:0051131(chaperone-mediated protein complex assembly)	NA	K04798	NA	prefoldin subunit 6 [Source:HGNC Symbol;Acc:HGNC:4926]	retained_intron	1.29076	6.57304	0.196372	-2.34834	0.000837189	0.0191571	down
ENSG00000182944	EWSR1	GO:0003676(nucleic acid binding);GO:0003723(RNA binding);GO:0005515(protein binding);GO:0005516(calmodulin binding);GO:0005634(nucleus);GO:0005730(nucleolus);GO:0005737(cytoplasm);GO:0005886(plasma membrane);GO:0006355(regulation of transcription, DNA-templated);GO:0016020(membrane);GO:0042802(identical protein binding);GO:0046872(metal ion binding)	05202(Transcriptional misregulation in cancer)	K13209	NA	EWS RNA binding protein 1 [Source:HGNC Symbol;Acc:HGNC:3508]	protein_coding	6.80802	33.0786	0.205813	-2.28059	0.000838232	0.0191571	down
ENSG00000122678	POLM	GO:0003677(DNA binding);GO:0003887(DNA-directed DNA polymerase activity);GO:0005515(protein binding);GO:0005634(nucleus);GO:0005654(nucleoplasm);GO:0006259(DNA metabolic process);GO:0006281(DNA repair);GO:0006303(double-strand break repair via nonhomologous end joining);GO:0006310(DNA recombination);GO:0006974(cellular response to DNA damage stimulus);GO:0016446(somatic hypermutation of immunoglo…	03450(Non-homologous end-joining)	K03513	EC:2.7.7.7	DNA polymerase mu [Source:HGNC Symbol;Acc:HGNC:9185]	protein_coding	0.647669	3.23311	0.200324	-2.31959	0.000857473	0.0195805	down
ENSG00000213699	SLC35F6	GO:0005515(protein binding);GO:0005654(nucleoplasm);GO:0005739(mitochondrion);GO:0005764(lysosome);GO:0005765(lysosomal membrane);GO:0005829(cytosol);GO:0008284(positive regulation of cell population proliferation);GO:0016020(membrane);GO:0016021(integral component of membrane);GO:0022857(transmembrane transporter activity);GO:0043231(intracellular membrane-bounded organelle);GO:0055085(transmemb…	NA	NA	NA	solute carrier family 35 member F6 [Source:HGNC Symbol;Acc:HGNC:26055]	nonsense_mediated_decay	1.00719	4.92558	0.204481	-2.28996	0.000870106	0.019836	down
ENSG00000136270	TBRG4	GO:0003723(RNA binding);GO:0004672(protein kinase activity);GO:0005515(protein binding);GO:0005739(mitochondrion);GO:0005759(mitochondrial matrix);GO:0006468(protein phosphorylation);GO:0007050(cell cycle arrest);GO:0008284(positive regulation of cell population proliferation);GO:0016071(mRNA metabolic process);GO:0044528(regulation of mitochondrial mRNA stability);GO:0045333(cellular respiration…	NA	NA	NA	transforming growth factor beta regulator 4 [Source:HGNC Symbol;Acc:HGNC:17443]	retained_intron	0.482617	2.40988	0.200266	-2.32001	0.000874841	0.0199108	down
ENSG00000158636	EMSY	GO:0005515(protein binding);GO:0005634(nucleus);GO:0005654(nucleoplasm);GO:0006281(DNA repair);GO:0006325(chromatin organization);GO:0006355(regulation of transcription, DNA-templated);GO:0006974(cellular response to DNA damage stimulus);GO:0042803(protein homodimerization activity)	NA	NA	NA	EMSY, BRCA2 interacting transcriptional repressor [Source:HGNC Symbol;Acc:HGNC:18071]	protein_coding	0.336241	1.68344	0.199735	-2.32384	0.000879922	0.0200098	down
ENSG00000107968	MAP3K8	GO:0000166(nucleotide binding);GO:0000186(activation of MAPKK activity);GO:0000287(magnesium ion binding);GO:0002376(immune system process);GO:0004672(protein kinase activity);GO:0004674(protein serine/threonine kinase activity);GO:0004709(MAP kinase kinase kinase activity);GO:0005515(protein binding);GO:0005524(ATP binding);GO:0005737(cytoplasm);GO:0005829(cytosol);GO:0006468(protein phosphoryla…	04010(MAPK signaling pathway);04620(Toll-like receptor signaling pathway);04660(T cell receptor signaling pathway);04668(TNF signaling pathway)	NA	NA	mitogen-activated protein kinase kinase kinase 8 [Source:HGNC Symbol;Acc:HGNC:6860]	protein_coding	0.456859	2.30756	0.197983	-2.33655	0.000881361	0.020026	down
ENSG00000150627	WDR17	GO:0005515(protein binding);GO:0016020(membrane);GO:0016021(integral component of membrane)	NA	NA	NA	WD repeat domain 17 [Source:HGNC Symbol;Acc:HGNC:16661]	protein_coding	0.222242	1.11533	0.19926	-2.32727	0.000888881	0.0201712	down
ENSG00000060138	YBX3	GO:0000122(negative regulation of transcription by RNA polymerase II);GO:0000977(RNA polymerase II regulatory region sequence-specific DNA binding);GO:0000981(DNA-binding transcription factor activity, RNA polymerase II-specific);GO:0001227(DNA-binding transcription repressor activity, RNA polymerase II-specific);GO:0001701(in utero embryonic development);GO:0003676(nucleic acid binding);GO:00036…	04530(Tight junction)	NA	NA	Y-box binding protein 3 [Source:HGNC Symbol;Acc:HGNC:2428]	retained_intron	17.9313	86.3317	0.207702	-2.26741	0.000892086	0.0202027	down
ENSG00000277972	CISD3	GO:0005739(mitochondrion);GO:0043231(intracellular membrane-bounded organelle);GO:0046872(metal ion binding);GO:0051536(iron-sulfur cluster binding);GO:0051537(2 iron, 2 sulfur cluster binding);GO:0106034(protein maturation by [2Fe-2S] cluster transfer)	NA	NA	NA	CDGSH iron sulfur domain 3 [Source:HGNC Symbol;Acc:HGNC:27578]	protein_coding	0.470086	2.35981	0.199205	-2.32767	0.000917475	0.0207263	down
ENSG00000198780	FAM169A	GO:0005634(nucleus);GO:0005635(nuclear envelope);GO:0005637(nuclear inner membrane);GO:0016020(membrane)	NA	NA	NA	family with sequence similarity 169 member A [Source:HGNC Symbol;Acc:HGNC:29138]	protein_coding	0.240788	1.1977	0.201041	-2.31443	0.000926039	0.0208854	down
ENSG00000093183	SEC22C	GO:0005515(protein binding);GO:0005783(endoplasmic reticulum);GO:0005789(endoplasmic reticulum membrane);GO:0006888(endoplasmic reticulum to Golgi vesicle-mediated transport);GO:0015031(protein transport);GO:0016020(membrane);GO:0016021(integral component of membrane);GO:0016192(vesicle-mediated transport)	NA	K08520	NA	SEC22 homolog C, vesicle trafficking protein [Source:HGNC Symbol;Acc:HGNC:16828]	protein_coding	0.484476	2.35524	0.205701	-2.28138	0.000932937	0.0210064	down
ENSG00000106028	SSBP1	GO:0003677(DNA binding);GO:0003682(chromatin binding);GO:0003697(single-stranded DNA binding);GO:0003723(RNA binding);GO:0005515(protein binding);GO:0005634(nucleus);GO:0005739(mitochondrion);GO:0005759(mitochondrial matrix);GO:0006260(DNA replication);GO:0006264(mitochondrial DNA replication);GO:0007005(mitochondrion organization);GO:0009295(nucleoid);GO:0042645(mitochondrial nucleoid);GO:005109…	03030(DNA replication);03430(Mismatch repair);03440(Homologous recombination)	K03111	NA	single stranded DNA binding protein 1 [Source:HGNC Symbol;Acc:HGNC:11317]	protein_coding	2.93008	14.2526	0.205582	-2.28221	0.000934836	0.0210146	down
ENSG00000099624	ATP5F1D	GO:0000275(mitochondrial proton-transporting ATP synthase complex, catalytic core F(1));GO:0005215(transporter activity);GO:0005524(ATP binding);GO:0005739(mitochondrion);GO:0005743(mitochondrial inner membrane);GO:0005753(mitochondrial proton-transporting ATP synthase complex);GO:0005759(mitochondrial matrix);GO:0006119(oxidative phosphorylation);GO:0006754(ATP biosynthetic process);GO:0006811(i…	00190(Oxidative phosphorylation);04714(Thermogenesis);05010(Alzheimer disease);05012(Parkinson disease);05016(Huntington disease)	NA	NA	ATP synthase F1 subunit delta [Source:HGNC Symbol;Acc:HGNC:837]	retained_intron	0.769764	3.86038	0.199401	-2.32625	0.000935648	0.0210157	down
ENSG00000181555	SETD2	GO:0001525(angiogenesis);GO:0001570(vasculogenesis);GO:0001763(morphogenesis of a branching structure);GO:0001843(neural tube closure);GO:0002376(immune system process);GO:0005515(protein binding);GO:0005634(nucleus);GO:0005654(nucleoplasm);GO:0005694(chromosome);GO:0006281(DNA repair);GO:0006298(mismatch repair);GO:0006325(chromatin organization);GO:0006355(regulation of transcription, DNA-templ…	00310(Lysine degradation)	K11423	EC:2.1.1.43	SET domain containing 2, histone lysine methyltransferase [Source:HGNC Symbol;Acc:HGNC:18420]	nonsense_mediated_decay	0.79003	3.79438	0.20821	-2.26389	0.000944347	0.0211246	down
ENSG00000154240	CEP112	GO:0005737(cytoplasm);GO:0005813(centrosome);GO:0005815(microtubule organizing center);GO:0005856(cytoskeleton);GO:0005886(plasma membrane);GO:0060077(inhibitory synapse);GO:0097120(receptor localization to synapse)	NA	K16767	NA	centrosomal protein 112 [Source:HGNC Symbol;Acc:HGNC:28514]	protein_coding	1.01178	4.95907	0.204026	-2.29317	0.000953497	0.0212945	down
ENSG00000205581	HMGN1	GO:0000720(pyrimidine dimer repair by nucleotide-excision repair);GO:0000785(chromatin);GO:0003677(DNA binding);GO:0003682(chromatin binding);GO:0005634(nucleus);GO:0005654(nucleoplasm);GO:0005737(cytoplasm);GO:0006283(transcription-coupled nucleotide-excision repair);GO:0006325(chromatin organization);GO:0006357(regulation of transcription by RNA polymerase II);GO:0010224(response to UV-B);GO:00…	NA	K11299	NA	high mobility group nucleosome binding domain 1 [Source:HGNC Symbol;Acc:HGNC:4984]	retained_intron	3.93803	18.7533	0.209992	-2.25159	0.000962294	0.0214735	down
ENSG00000108219	TSPAN14	GO:0005788(endoplasmic reticulum lumen);GO:0005886(plasma membrane);GO:0005887(integral component of plasma membrane);GO:0007166(cell surface receptor signaling pathway);GO:0009986(cell surface);GO:0016020(membrane);GO:0016021(integral component of membrane);GO:0019899(enzyme binding);GO:0035579(specific granule membrane);GO:0043312(neutrophil degranulation);GO:0044267(cellular protein metabolic …	NA	K17296	NA	tetraspanin 14 [Source:HGNC Symbol;Acc:HGNC:23303]	processed_transcript	0.649956	3.19059	0.20371	-2.29541	0.000966938	0.0215596	down
ENSG00000135678	CPM	GO:0004180(carboxypeptidase activity);GO:0004181(metallocarboxypeptidase activity);GO:0005576(extracellular region);GO:0005615(extracellular space);GO:0005886(plasma membrane);GO:0006508(proteolysis);GO:0006518(peptide metabolic process);GO:0008233(peptidase activity);GO:0008237(metallopeptidase activity);GO:0008270(zinc ion binding);GO:0009653(anatomical structure morphogenesis);GO:0009986(cell …	NA	K01296	EC:3.4.17.12	carboxypeptidase M [Source:HGNC Symbol;Acc:HGNC:2311]	protein_coding	1.10894	5.29775	0.209323	-2.25619	0.00097056	0.0216228	down
ENSG00000058799	YIPF1	GO:0000138(Golgi trans cisterna);GO:0005515(protein binding);GO:0005768(endosome);GO:0005794(Golgi apparatus);GO:0005797(Golgi medial cisterna);GO:0005802(trans-Golgi network);GO:0016020(membrane);GO:0016021(integral component of membrane);GO:0016192(vesicle-mediated transport);GO:0017137(Rab GTPase binding);GO:0030133(transport vesicle);GO:0031902(late endosome membrane)	NA	K22940	NA	Yip1 domain family member 1 [Source:HGNC Symbol;Acc:HGNC:25231]	protein_coding	0.563035	2.81131	0.200275	-2.31994	0.000976432	0.0217348	down
ENSG00000141027	NCOR1	GO:0000118(histone deacetylase complex);GO:0000122(negative regulation of transcription by RNA polymerase II);GO:0000790(nuclear chromatin);GO:0000981(DNA-binding transcription factor activity, RNA polymerase II-specific);GO:0001012(RNA polymerase II regulatory region DNA binding);GO:0001102(RNA polymerase II activating transcription factor binding);GO:0003677(DNA binding);GO:0003682(chromatin bi…	01522(Endocrine resistance);04919(Thyroid hormone signaling pathway);05202(Transcriptional misregulation in cancer)	K04650	NA	nuclear receptor corepressor 1 [Source:HGNC Symbol;Acc:HGNC:7672]	protein_coding	0.296382	1.48859	0.199103	-2.32842	0.000977174	0.0217348	down
ENSG00000132589	FLOT2	GO:0001765(membrane raft assembly);GO:0001931(uropod);GO:0002020(protease binding);GO:0002080(acrosomal membrane);GO:0005515(protein binding);GO:0005768(endosome);GO:0005886(plasma membrane);GO:0005901(caveola);GO:0005913(cell-cell adherens junction);GO:0005925(focal adhesion);GO:0007155(cell adhesion);GO:0008544(epidermis development);GO:0010629(negative regulation of gene expression);GO:0016020…	04910(Insulin signaling pathway)	NA	NA	flotillin 2 [Source:HGNC Symbol;Acc:HGNC:3758]	protein_coding	3.25693	15.5359	0.209639	-2.25402	0.000981352	0.02181	down
ENSG00000160741	CRTC2	GO:0003682(chromatin binding);GO:0005515(protein binding);GO:0005634(nucleus);GO:0005654(nucleoplasm);GO:0005737(cytoplasm);GO:0006094(gluconeogenesis);GO:0008140(cAMP response element binding protein binding);GO:0016032(viral process);GO:0032793(positive regulation of CREB transcription factor activity);GO:0042593(glucose homeostasis);GO:0043970(histone H3-K9 acetylation);GO:0045944(positive reg…	04151(PI3K-Akt signaling pathway);04152(AMPK signaling pathway);04922(Glucagon signaling pathway);04931(Insulin resistance);05166(Human T-cell leukemia virus 1 infection)	K16333	NA	CREB regulated transcription coactivator 2 [Source:HGNC Symbol;Acc:HGNC:27301]	nonsense_mediated_decay	0.433028	2.15543	0.200901	-2.31545	0.000995173	0.0220457	down
ENSG00000115282	TTC31	GO:0005515(protein binding)	NA	NA	NA	tetratricopeptide repeat domain 31 [Source:HGNC Symbol;Acc:HGNC:25759]	protein_coding	0.327314	1.61884	0.202191	-2.30621	0.000999701	0.0221103	down
ENSG00000137274	BPHL	GO:0005739(mitochondrion);GO:0005741(mitochondrial outer membrane);GO:0006520(cellular amino acid metabolic process);GO:0006805(xenobiotic metabolic process);GO:0009636(response to toxic substance);GO:0016787(hydrolase activity);GO:0047658(alpha-amino-acid esterase activity)	NA	NA	NA	biphenyl hydrolase like [Source:HGNC Symbol;Acc:HGNC:1094]	retained_intron	0.252046	1.25102	0.201472	-2.31135	0.00100663	0.0222276	down
ENSG00000015479	MATR3	GO:0002218(activation of innate immune response);GO:0002376(immune system process);GO:0003170(heart valve development);GO:0003281(ventricular septum development);GO:0003676(nucleic acid binding);GO:0003723(RNA binding);GO:0005198(structural molecule activity);GO:0005515(protein binding);GO:0005634(nucleus);GO:0005637(nuclear inner membrane);GO:0008270(zinc ion binding);GO:0010608(posttranscriptio…	NA	K13213	NA	matrin 3 [Source:HGNC Symbol;Acc:HGNC:6912]	protein_coding	1.04264	5.01308	0.207984	-2.26545	0.00100977	0.0222642	down
ENSG00000133104	SPART	GO:0005515(protein binding);GO:0005737(cytoplasm);GO:0005741(mitochondrial outer membrane);GO:0005811(lipid droplet);GO:0005829(cytosol);GO:0005886(plasma membrane);GO:0009838(abscission);GO:0030496(midbody);GO:0030514(negative regulation of BMP signaling pathway);GO:0031625(ubiquitin protein ligase binding);GO:0034389(lipid droplet organization);GO:0045202(synapse);GO:0048698(negative regulation…	04144(Endocytosis)	K19366	NA	spartin [Source:HGNC Symbol;Acc:HGNC:18514]	processed_transcript	3.56752	17.0818	0.208849	-2.25947	0.00104656	0.0229586	down
ENSG00000196652	ZKSCAN5	GO:0000981(DNA-binding transcription factor activity, RNA polymerase II-specific);GO:0003676(nucleic acid binding);GO:0003677(DNA binding);GO:0003700(DNA-binding transcription factor activity);GO:0005515(protein binding);GO:0005622(intracellular);GO:0005634(nucleus);GO:0006355(regulation of transcription, DNA-templated);GO:0006357(regulation of transcription by RNA polymerase II);GO:0008270(zinc …	NA	K09229	NA	zinc finger with KRAB and SCAN domains 5 [Source:HGNC Symbol;Acc:HGNC:12867]	protein_coding	0.402664	1.95469	0.205999	-2.27929	0.00104726	0.0229586	down
ENSG00000275895	U2AF1L5	GO:0000398(mRNA splicing, via spliceosome);GO:0003676(nucleic acid binding);GO:0003723(RNA binding);GO:0005634(nucleus);GO:0005654(nucleoplasm);GO:0005681(spliceosomal complex);GO:0016607(nuclear speck);GO:0030628(pre-mRNA 3'-splice site binding);GO:0046872(metal ion binding);GO:0050733(RS domain binding);GO:0089701(U2AF)	03040(Spliceosome);05131(Shigellosis)	K12836	NA	U2 small nuclear RNA auxiliary factor 1 like 5 [Source:HGNC Symbol;Acc:HGNC:51830]	protein_coding	6.48257	30.7224	0.211004	-2.24465	0.0010521	0.0230461	down
ENSG00000134452	FBH1	GO:0000166(nucleotide binding);GO:0000724(double-strand break repair via homologous recombination);GO:0000725(recombinational repair);GO:0000737(DNA catabolic process, endonucleolytic);GO:0000785(chromatin);GO:0001934(positive regulation of protein phosphorylation);GO:0003677(DNA binding);GO:0003678(DNA helicase activity);GO:0003690(double-stranded DNA binding);GO:0003697(single-stranded DNA bind…	NA	K10300	EC:3.6.4.12	F-box DNA helicase 1 [Source:HGNC Symbol;Acc:HGNC:13620]	protein_coding	4.39706	20.6478	0.212955	-2.23138	0.00105891	0.0231685	down
ENSG00000204673	AKT1S1	GO:0005515(protein binding);GO:0005634(nucleus);GO:0005654(nucleoplasm);GO:0005737(cytoplasm);GO:0005829(cytosol);GO:0006469(negative regulation of protein kinase activity);GO:0031931(TORC1 complex);GO:0032007(negative regulation of TOR signaling);GO:0032991(protein-containing complex);GO:0042981(regulation of apoptotic process);GO:0043523(regulation of neuron apoptotic process);GO:0045792(negati…	04140(Autophagy - animal);04150(mTOR signaling pathway);04152(AMPK signaling pathway);04211(Longevity regulating pathway);04213(Longevity regulating pathway - multiple species);04714(Thermogenesis)	K16184	NA	AKT1 substrate 1 [Source:HGNC Symbol;Acc:HGNC:28426]	protein_coding	1.17038	5.54575	0.21104	-2.24441	0.00105937	0.0231685	down
ENSG00000107669	ATE1	GO:0004057(arginyltransferase activity);GO:0005515(protein binding);GO:0005634(nucleus);GO:0005737(cytoplasm);GO:0010498(proteasomal protein catabolic process);GO:0016598(protein arginylation);GO:0016740(transferase activity);GO:0016746(transferase activity, transferring acyl groups)	NA	K00685	EC:2.3.2.8	arginyltransferase 1 [Source:HGNC Symbol;Acc:HGNC:782]	protein_coding	0.343539	1.65982	0.206974	-2.27248	0.00107446	0.0234237	down
ENSG00000140650	PMM2	GO:0004615(phosphomannomutase activity);GO:0005515(protein binding);GO:0005634(nucleus);GO:0005737(cytoplasm);GO:0005829(cytosol);GO:0006013(mannose metabolic process);GO:0006486(protein glycosylation);GO:0006487(protein N-linked glycosylation);GO:0009298(GDP-mannose biosynthetic process);GO:0016853(isomerase activity);GO:0043025(neuronal cell body);GO:0045047(protein targeting to ER)	00051(Fructose and mannose metabolism);00520(Amino sugar and nucleotide sugar metabolism)	K17497	EC:5.4.2.8	phosphomannomutase 2 [Source:HGNC Symbol;Acc:HGNC:9115]	retained_intron	0.644854	3.0594	0.210778	-2.2462	0.0010842	0.0236172	down
ENSG00000116062	MSH6	GO:0000166(nucleotide binding);GO:0000287(magnesium ion binding);GO:0000400(four-way junction DNA binding);GO:0000710(meiotic mismatch repair);GO:0000790(nuclear chromatin);GO:0003677(DNA binding);GO:0003682(chromatin binding);GO:0003684(damaged DNA binding);GO:0003690(double-stranded DNA binding);GO:0005515(protein binding);GO:0005524(ATP binding);GO:0005634(nucleus);GO:0005654(nucleoplasm);GO:0…	01524(Platinum drug resistance);03430(Mismatch repair);05200(Pathways in cancer);05210(Colorectal cancer)	K08737	NA	mutS homolog 6 [Source:HGNC Symbol;Acc:HGNC:7329]	protein_coding	1.90643	8.91113	0.213938	-2.22474	0.00109733	0.0238466	down
ENSG00000115414	FN1	GO:0001525(angiogenesis);GO:0001932(regulation of protein phosphorylation);GO:0002020(protease binding);GO:0002576(platelet degranulation);GO:0005102(signaling receptor binding);GO:0005178(integrin binding);GO:0005201(extracellular matrix structural constituent);GO:0005515(protein binding);GO:0005518(collagen binding);GO:0005576(extracellular region);GO:0005577(fibrinogen complex);GO:0005604(base…	04151(PI3K-Akt signaling pathway);04510(Focal adhesion);04512(ECM-receptor interaction);04810(Regulation of actin cytoskeleton);04933(AGE-RAGE signaling pathway in diabetic complications);05100(Bacterial invasion of epithelial cells);05146(Amoebiasis);05165(Human papillomavirus infection);05200(Pathways in cancer);05205(Proteoglycans in cancer);05222(Small cell lung cancer)	NA	NA	fibronectin 1 [Source:HGNC Symbol;Acc:HGNC:3778]	protein_coding	0.311618	1.47789	0.210853	-2.24569	0.00110825	0.0240458	down
ENSG00000143153	ATP1B1	GO:0001666(response to hypoxia);GO:0001671(ATPase activator activity);GO:0005391(sodium:potassium-exchanging ATPase activity);GO:0005515(protein binding);GO:0005524(ATP binding);GO:0005886(plasma membrane);GO:0005890(sodium:potassium-exchanging ATPase complex);GO:0005901(caveola);GO:0006811(ion transport);GO:0006813(potassium ion transport);GO:0006814(sodium ion transport);GO:0006874(cellular cal…	04022(cGMP-PKG signaling pathway);04024(cAMP signaling pathway);04260(Cardiac muscle contraction);04261(Adrenergic signaling in cardiomyocytes);04911(Insulin secretion);04918(Thyroid hormone synthesis);04919(Thyroid hormone signaling pathway);04925(Aldosterone synthesis and secretion);04960(Aldosterone-regulated sodium reabsorption);04961(Endocrine and other factor-regulated calcium reabsorption)…	NA	NA	ATPase Na+/K+ transporting subunit beta 1 [Source:HGNC Symbol;Acc:HGNC:804]	protein_coding	3.37643	15.8149	0.213496	-2.22772	0.00111145	0.0240962	down
ENSG00000119335	SET	GO:0003677(DNA binding);GO:0004864(protein phosphatase inhibitor activity);GO:0005515(protein binding);GO:0005634(nucleus);GO:0005654(nucleoplasm);GO:0005737(cytoplasm);GO:0005783(endoplasmic reticulum);GO:0005811(lipid droplet);GO:0005829(cytosol);GO:0006260(DNA replication);GO:0006334(nucleosome assembly);GO:0006337(nucleosome disassembly);GO:0016032(viral process);GO:0019888(protein phosphatas…	NA	NA	NA	SET nuclear proto-oncogene [Source:HGNC Symbol;Acc:HGNC:10760]	protein_coding	1.77172	8.32948	0.212704	-2.23308	0.00111407	0.024105	down
ENSG00000120254	MTHFD1L	GO:0000166(nucleotide binding);GO:0001843(neural tube closure);GO:0004329(formate-tetrahydrofolate ligase activity);GO:0004488(methylenetetrahydrofolate dehydrogenase (NADP+) activity);GO:0005524(ATP binding);GO:0005737(cytoplasm);GO:0005739(mitochondrion);GO:0005759(mitochondrial matrix);GO:0006730(one-carbon metabolic process);GO:0006760(folic acid-containing compound metabolic process);GO:0009…	00670(One carbon pool by folate)	K13402	EC:6.3.4.3	methylenetetrahydrofolate dehydrogenase (NADP+ dependent) 1 like [Source:HGNC Symbol;Acc:HGNC:21055]	protein_coding	1.9847	9.50592	0.208786	-2.25991	0.0011145	0.024105	down
ENSG00000068724	TTC7A	GO:0005515(protein binding);GO:0005737(cytoplasm);GO:0005886(plasma membrane);GO:0006879(cellular iron ion homeostasis);GO:0016020(membrane);GO:0030097(hemopoiesis);GO:0046854(phosphatidylinositol phosphorylation);GO:0072659(protein localization to plasma membrane)	NA	K21843	NA	tetratricopeptide repeat domain 7A [Source:HGNC Symbol;Acc:HGNC:19750]	protein_coding	1.16628	5.50328	0.211924	-2.23838	0.00111932	0.0241903	down
ENSG00000119414	PPP6C	GO:0000082(G1/S transition of mitotic cell cycle);GO:0000139(Golgi membrane);GO:0002376(immune system process);GO:0004721(phosphoprotein phosphatase activity);GO:0004722(protein serine/threonine phosphatase activity);GO:0005515(protein binding);GO:0005737(cytoplasm);GO:0005739(mitochondrion);GO:0005829(cytosol);GO:0006470(protein dephosphorylation);GO:0007049(cell cycle);GO:0016787(hydrolase acti…	NA	K15498	EC:3.1.3.16	protein phosphatase 6 catalytic subunit [Source:HGNC Symbol;Acc:HGNC:9323]	protein_coding	0.995547	4.65377	0.213923	-2.22484	0.00116454	0.0250687	down
ENSG00000116161	CACYBP	GO:0005515(protein binding);GO:0005634(nucleus);GO:0005641(nuclear envelope lumen);GO:0005654(nucleoplasm);GO:0005737(cytoplasm);GO:0005829(cytosol);GO:0007507(heart development);GO:0007568(aging);GO:0015631(tubulin binding);GO:0019005(SCF ubiquitin ligase complex);GO:0019904(protein domain specific binding);GO:0030877(beta-catenin destruction complex);GO:0031625(ubiquitin protein ligase binding)…	04310(Wnt signaling pathway)	K04507	NA	calcyclin binding protein [Source:HGNC Symbol;Acc:HGNC:30423]	protein_coding	10.865	50.3676	0.215715	-2.2128	0.00116748	0.0250927	down
ENSG00000164172	MOCS2	GO:0000166(nucleotide binding);GO:0005634(nucleus);GO:0005737(cytoplasm);GO:0005829(cytosol);GO:0006777(Mo-molybdopterin cofactor biosynthetic process);GO:0016607(nuclear speck);GO:0016740(transferase activity);GO:0019008(molybdopterin synthase complex);GO:0030366(molybdopterin synthase activity);GO:0032324(molybdopterin cofactor biosynthetic process)	00790(Folate biosynthesis);04122(Sulfur relay system)	K03635	EC:2.8.1.12	molybdenum cofactor synthesis 2 [Source:HGNC Symbol;Acc:HGNC:7193]	protein_coding	0.926485	4.3387	0.21354	-2.22742	0.00116843	0.0250934	down
ENSG00000071082	RPL31	GO:0000184(nuclear-transcribed mRNA catabolic process, nonsense-mediated decay);GO:0002181(cytoplasmic translation);GO:0003723(RNA binding);GO:0003735(structural constituent of ribosome);GO:0005515(protein binding);GO:0005622(intracellular);GO:0005829(cytosol);GO:0005840(ribosome);GO:0005925(focal adhesion);GO:0006412(translation);GO:0006413(translational initiation);GO:0006614(SRP-dependent cotr…	03010(Ribosome)	K02910	NA	ribosomal protein L31 [Source:HGNC Symbol;Acc:HGNC:10334]	protein_coding	1.56547	7.53207	0.207841	-2.26645	0.00117275	0.0251665	down
ENSG00000101452	DHX35	GO:0000166(nucleotide binding);GO:0000398(mRNA splicing, via spliceosome);GO:0003723(RNA binding);GO:0004386(helicase activity);GO:0005524(ATP binding);GO:0005681(spliceosomal complex);GO:0006397(mRNA processing);GO:0008380(RNA splicing);GO:0016787(hydrolase activity);GO:0034459(ATP-dependent 3'-5' RNA helicase activity);GO:0071013(catalytic step 2 spliceosome)	NA	K13117	EC:3.6.4.13	DEAH-box helicase 35 [Source:HGNC Symbol;Acc:HGNC:15861]	protein_coding	0.336627	1.63209	0.206255	-2.2775	0.00117795	0.0252582	down
ENSG00000115365	LANCL1	GO:0003824(catalytic activity);GO:0004364(glutathione transferase activity);GO:0004930(G protein-coupled receptor activity);GO:0005515(protein binding);GO:0005737(cytoplasm);GO:0005886(plasma membrane);GO:0005887(integral component of plasma membrane);GO:0007186(G protein-coupled receptor signaling pathway);GO:0008270(zinc ion binding);GO:0016020(membrane);GO:0016740(transferase activity);GO:0017…	NA	NA	NA	LanC like 1 [Source:HGNC Symbol;Acc:HGNC:6508]	protein_coding	2.85434	13.2016	0.216212	-2.20948	0.00117966	0.0252751	down
ENSG00000005801	ZNF195	GO:0000981(DNA-binding transcription factor activity, RNA polymerase II-specific);GO:0003676(nucleic acid binding);GO:0003677(DNA binding);GO:0005622(intracellular);GO:0005634(nucleus);GO:0006355(regulation of transcription, DNA-templated);GO:0006357(regulation of transcription by RNA polymerase II);GO:0008270(zinc ion binding);GO:0046872(metal ion binding)	05168(Herpes simplex virus 1 infection)	K09228	NA	zinc finger protein 195 [Source:HGNC Symbol;Acc:HGNC:12986]	protein_coding	0.580758	2.80014	0.207403	-2.26949	0.00118732	0.0254195	down
ENSG00000174748	RPL15	GO:0000184(nuclear-transcribed mRNA catabolic process, nonsense-mediated decay);GO:0002181(cytoplasmic translation);GO:0003723(RNA binding);GO:0003735(structural constituent of ribosome);GO:0005515(protein binding);GO:0005622(intracellular);GO:0005634(nucleus);GO:0005829(cytosol);GO:0005840(ribosome);GO:0006412(translation);GO:0006413(translational initiation);GO:0006614(SRP-dependent cotranslati…	03010(Ribosome)	K02877	NA	ribosomal protein L15 [Source:HGNC Symbol;Acc:HGNC:10306]	protein_coding	6.6955	30.8706	0.216889	-2.20497	0.00119879	0.025585	down
ENSG00000255508	AP002990	GO:0003676(nucleic acid binding);GO:0003723(RNA binding);GO:0003730(mRNA 3'-UTR binding);GO:0005634(nucleus);GO:0006378(mRNA polyadenylation);GO:0050265(RNA uridylyltransferase activity)	NA	NA	NA	novel transcript	nonsense_mediated_decay	1.45899	6.72999	0.21679	-2.20563	0.00122498	0.025951	down
ENSG00000111077	TNS2	GO:0001822(kidney development);GO:0004721(phosphoprotein phosphatase activity);GO:0005515(protein binding);GO:0005886(plasma membrane);GO:0005925(focal adhesion);GO:0006470(protein dephosphorylation);GO:0008285(negative regulation of cell population proliferation);GO:0014850(response to muscle activity);GO:0016020(membrane);GO:0016787(hydrolase activity);GO:0019725(cellular homeostasis);GO:001990…	NA	K18080	NA	tensin 2 [Source:HGNC Symbol;Acc:HGNC:19737]	retained_intron	0.495311	2.38932	0.207302	-2.27019	0.0012254	0.025951	down
ENSG00000108219	TSPAN14	GO:0005788(endoplasmic reticulum lumen);GO:0005886(plasma membrane);GO:0005887(integral component of plasma membrane);GO:0007166(cell surface receptor signaling pathway);GO:0009986(cell surface);GO:0016020(membrane);GO:0016021(integral component of membrane);GO:0019899(enzyme binding);GO:0035579(specific granule membrane);GO:0043312(neutrophil degranulation);GO:0044267(cellular protein metabolic …	NA	K17296	NA	tetraspanin 14 [Source:HGNC Symbol;Acc:HGNC:23303]	protein_coding	0.391376	1.80955	0.216284	-2.209	0.00123046	0.0260382	down
ENSG00000133619	KRBA1	GO:0003674(molecular_function);GO:0003676(nucleic acid binding);GO:0005575(cellular_component);GO:0005622(intracellular);GO:0006355(regulation of transcription, DNA-templated);GO:0008150(biological_process)	NA	NA	NA	KRAB-A domain containing 1 [Source:HGNC Symbol;Acc:HGNC:22228]	protein_coding	0.304214	1.45568	0.208985	-2.25853	0.00123389	0.0260513	down
ENSG00000136270	TBRG4	GO:0003723(RNA binding);GO:0004672(protein kinase activity);GO:0005515(protein binding);GO:0005739(mitochondrion);GO:0005759(mitochondrial matrix);GO:0006468(protein phosphorylation);GO:0007050(cell cycle arrest);GO:0008284(positive regulation of cell population proliferation);GO:0016071(mRNA metabolic process);GO:0044528(regulation of mitochondrial mRNA stability);GO:0045333(cellular respiration…	NA	NA	NA	transforming growth factor beta regulator 4 [Source:HGNC Symbol;Acc:HGNC:17443]	protein_coding	0.835595	3.94624	0.211745	-2.2396	0.0012525	0.0264026	down
ENSG00000136933	RABEPK	GO:0005515(protein binding);GO:0005737(cytoplasm);GO:0005768(endosome);GO:0005829(cytosol);GO:0006898(receptor-mediated endocytosis);GO:0006904(vesicle docking involved in exocytosis);GO:0010008(endosome membrane);GO:0016020(membrane);GO:0030133(transport vesicle);GO:0032588(trans-Golgi network membrane)	NA	K20285	NA	Rab9 effector protein with kelch motifs [Source:HGNC Symbol;Acc:HGNC:16896]	protein_coding	4.26655	19.6548	0.217074	-2.20374	0.00125764	0.0264907	down
ENSG00000074071	MRPS34	GO:0003735(structural constituent of ribosome);GO:0005739(mitochondrion);GO:0005743(mitochondrial inner membrane);GO:0005763(mitochondrial small ribosomal subunit);GO:0005840(ribosome);GO:0032543(mitochondrial translation);GO:0070125(mitochondrial translational elongation);GO:0070126(mitochondrial translational termination)	NA	K17412	NA	mitochondrial ribosomal protein S34 [Source:HGNC Symbol;Acc:HGNC:16618]	protein_coding	0.834623	4.02978	0.207114	-2.27151	0.00126374	0.0265783	down
ENSG00000128585	MKLN1	GO:0000151(ubiquitin ligase complex);GO:0001726(ruffle);GO:0002090(regulation of receptor internalization);GO:0005515(protein binding);GO:0005634(nucleus);GO:0005654(nucleoplasm);GO:0005737(cytoplasm);GO:0005829(cytosol);GO:0005938(cell cortex);GO:0007160(cell-matrix adhesion);GO:0007165(signal transduction);GO:0008360(regulation of cell shape);GO:0030054(cell junction);GO:0031532(actin cytoskele…	NA	NA	NA	muskelin 1 [Source:HGNC Symbol;Acc:HGNC:7109]	retained_intron	0.537204	2.5477	0.210858	-2.24566	0.00127111	0.0266758	down
ENSG00000082805	ERC1	GO:0000139(Golgi membrane);GO:0005515(protein binding);GO:0005737(cytoplasm);GO:0005794(Golgi apparatus);GO:0005813(centrosome);GO:0006355(regulation of transcription, DNA-templated);GO:0007252(I-kappaB phosphorylation);GO:0007275(multicellular organism development);GO:0008385(IkappaB kinase complex);GO:0015031(protein transport);GO:0016020(membrane);GO:0017137(Rab GTPase binding);GO:0030165(PDZ …	04064(NF-kappa B signaling pathway)	K16072	NA	ELKS/RAB6-interacting/CAST family member 1 [Source:HGNC Symbol;Acc:HGNC:17072]	protein_coding	0.453646	2.09244	0.216803	-2.20554	0.00127575	0.026708	down
ENSG00000164611	PTTG1	GO:0000981(DNA-binding transcription factor activity, RNA polymerase II-specific);GO:0003700(DNA-binding transcription factor activity);GO:0004869(cysteine-type endopeptidase inhibitor activity);GO:0005515(protein binding);GO:0005634(nucleus);GO:0005737(cytoplasm);GO:0005829(cytosol);GO:0006281(DNA repair);GO:0006355(regulation of transcription, DNA-templated);GO:0006357(regulation of transcripti…	04110(Cell cycle);04114(Oocyte meiosis);05166(Human T-cell leukemia virus 1 infection)	K06635	NA	pituitary tumor-transforming 1 [Source:HGNC Symbol;Acc:HGNC:9690]	retained_intron	5.16922	24.244	0.213216	-2.22961	0.0012769	0.0267116	down
ENSG00000117479	SLC19A2	GO:0005515(protein binding);GO:0005886(plasma membrane);GO:0008517(folic acid transmembrane transporter activity);GO:0015234(thiamine transmembrane transporter activity);GO:0015884(folic acid transport);GO:0015888(thiamine transport);GO:0016020(membrane);GO:0016021(integral component of membrane);GO:0035461(vitamin transmembrane transport);GO:0042723(thiamine-containing compound metabolic process…	04977(Vitamin digestion and absorption)	K14610	NA	solute carrier family 19 member 2 [Source:HGNC Symbol;Acc:HGNC:10938]	protein_coding	0.77577	3.58367	0.216473	-2.20774	0.00130469	0.0272101	down
ENSG00000140451	PIF1	GO:0000002(mitochondrial genome maintenance);GO:0000166(nucleotide binding);GO:0000287(magnesium ion binding);GO:0000723(telomere maintenance);GO:0000784(nuclear chromosome, telomeric region);GO:0003677(DNA binding);GO:0003678(DNA helicase activity);GO:0004386(helicase activity);GO:0005524(ATP binding);GO:0005634(nucleus);GO:0005657(replication fork);GO:0005739(mitochondrion);GO:0006260(DNA repli…	NA	K15255	EC:3.6.4.12	PIF1 5'-to-3' DNA helicase [Source:HGNC Symbol;Acc:HGNC:26220]	protein_coding	0.893688	4.16371	0.214638	-2.22003	0.00131474	0.0273987	down
ENSG00000119537	KDSR	GO:0005615(extracellular space);GO:0005783(endoplasmic reticulum);GO:0005789(endoplasmic reticulum membrane);GO:0006629(lipid metabolic process);GO:0006665(sphingolipid metabolic process);GO:0006666(3-keto-sphinganine metabolic process);GO:0016020(membrane);GO:0016021(integral component of membrane);GO:0016491(oxidoreductase activity);GO:0030148(sphingolipid biosynthetic process);GO:0047560(3-deh…	00600(Sphingolipid metabolism)	NA	NA	3-ketodihydrosphingosine reductase [Source:HGNC Symbol;Acc:HGNC:4021]	protein_coding	0.488403	2.25842	0.216259	-2.20917	0.00131948	0.0274558	down
ENSG00000147140	NONO	GO:0000976(transcription regulatory region sequence-specific DNA binding);GO:0000980(RNA polymerase II distal enhancer sequence-specific DNA binding);GO:0000981(DNA-binding transcription factor activity, RNA polymerase II-specific);GO:0002218(activation of innate immune response);GO:0002376(immune system process);GO:0003676(nucleic acid binding);GO:0003677(DNA binding);GO:0003682(chromatin bindin…	NA	K13214	NA	non-POU domain containing octamer binding [Source:HGNC Symbol;Acc:HGNC:7871]	protein_coding	1.38824	6.42213	0.216165	-2.2098	0.00132705	0.0275923	down
ENSG00000166557	TMED3	GO:0000139(Golgi membrane);GO:0005783(endoplasmic reticulum);GO:0005789(endoplasmic reticulum membrane);GO:0005793(endoplasmic reticulum-Golgi intermediate compartment);GO:0005794(Golgi apparatus);GO:0006886(intracellular protein transport);GO:0006888(endoplasmic reticulum to Golgi vesicle-mediated transport);GO:0006890(retrograde vesicle-mediated transport, Golgi to endoplasmic reticulum);GO:000…	NA	K20350	NA	transmembrane p24 trafficking protein 3 [Source:HGNC Symbol;Acc:HGNC:28889]	nonsense_mediated_decay	1.08434	5.05963	0.214313	-2.22221	0.00133195	0.0276613	down
ENSG00000111321	LTBR	GO:0005515(protein binding);GO:0005794(Golgi apparatus);GO:0005886(plasma membrane);GO:0006915(apoptotic process);GO:0006955(immune response);GO:0007165(signal transduction);GO:0016020(membrane);GO:0016021(integral component of membrane);GO:0016032(viral process);GO:0031625(ubiquitin protein ligase binding);GO:0033209(tumor necrosis factor-mediated signaling pathway);GO:0042802(identical protein …	04060(Cytokine-cytokine receptor interaction);04064(NF-kappa B signaling pathway);04066(HIF-1 signaling pathway);04672(Intestinal immune network for IgA production);05166(Human T-cell leukemia virus 1 infection);05203(Viral carcinogenesis)	K03159	NA	lymphotoxin beta receptor [Source:HGNC Symbol;Acc:HGNC:6718]	retained_intron	2.27034	10.5764	0.214661	-2.21987	0.00133824	0.0277409	down
[truncated: 113 more rows]

## Sheet: NC Vs si#2
gene_id	gene_name	GO	KEGG	KO_ENTRY	EC	Description	trans_type	FPKM.Caki_1_S2	FPKM.Caki_1_NC	fc	log2(fc)	pval	qval	regulation
[truncated: 771 more rows]

## Sheet: Targetsan of miR-1238-3p
Target gene	Representative transcript	Gene name	3P-seq tags + 5	Total sites	8mer sites	7mer-m8 sites	7mer-A1 sites	6mer sites	Representative miRNA	Cumulative weighted context++ score	Total context++ score	Aggregate PCT
[truncated: 1,739 more rows]

## Sheet: miRDB of miR-1238-3p
There are 278 predicted targets for hsa-miR-1238-3p in miRDB.
[truncated: 279 more rows]

## Sheet: Intersection
Names	total	elements
[truncated: 4,078 more rows]
