# Supplementary material for: Circular RNA circPPP6R3 upregulates CD44 to promote the progression of clear cell renal cell carcinoma via sponging miR-1238-3p
Source: Cell Death Dis. 2021 Dec 21;13(1):22. doi: 10.1038/s41419-021-04462-5 (PMC8692348; doi:10.1038/s41419-021-04462-5)
Supplement: Supplementary file 3 [file 41419_2021_4462_MOESM3_ESM.xlsx]

## Sheet: Sheet1
sample	CD44 relative expression	gender.demographic	neoplasm_histologic_grade	OS status	OS.time(days)	pathologic_M	pathologic_N	pathologic_T	tumor_stage.diagnoses	age_at_initial_pathologic_diagnosis
TCGA-DV-A4VZ-01A	8.489	male	G2	0	365	MX	NX	T1a	stage i	53
TCGA-B0-4699-01A	8.404	male	G4	1	110	M1	N0	T4	stage iv	74
TCGA-B0-5096-01A	8.083	female	GX	1	68	M0	N1	T3a	stage iii	72
TCGA-B8-5551-01A	6.937	female	G3	0	16	M0	N0	T1b	stage i	65
TCGA-BP-4985-01A	6.831	male	G4	1	952	M0	N0	T3a	stage iii	72
TCGA-B0-4688-01A	6.809	male	G4	1	101	M1	N0	T4	stage iv	46
TCGA-B0-5706-01A	6.71	male	G2	0	3205	M0	N0	T2	stage ii	45
TCGA-CZ-4860-01A	6.688	male	G4	1	206	M1	NX	T4	stage iv	60
TCGA-BP-4799-01A	6.685	male	G3	1	1133	M0	N0	T3b	stage iii	70
TCGA-CW-6087-01A	6.624	male	G4	1	41	M1	N1	T3a	stage iv	61
TCGA-B0-4698-01A	6.313	male	G4	1	42	M0	NX	T4	stage iv	75
TCGA-A3-3378-01A	6.218	male	G3	0	630	M0	N0	T1	stage i	60
TCGA-CJ-4868-01A	6.216	male	G3	1	646	M1	N0	T3a	stage iv	42
TCGA-BP-4354-01A	6.197	male	G4	1	1034	M1	N1	T4	stage iv	40
TCGA-BP-4352-01A	6.137	female	G4	1	344	M1	N0	T3b	stage iv	74
TCGA-BP-4770-01A	6.091	female	G4	1	329	M0	N0	T4	stage iv	73
TCGA-B0-4697-01A	6.062	female	G4	1	578	M1	NX	T3b	stage iv	46
TCGA-AK-3433-01A	6.041	female	GX	0	3409	M0	N0	T2	stage ii	48
TCGA-CJ-6027-01A	6.029	male	G4	1	3615	M0	NX	T1a	stage i	77
TCGA-B0-5109-01A	5.991	male	G4	1	587	M0	N1	T3b	stage iii	69
TCGA-B0-4836-01A	5.94	male	G3	1	1238	M1	NX	T3b	stage iv	61
TCGA-CZ-4861-01A	5.854	male	G2	1	446	M0	NX	T2	stage ii	63
TCGA-B0-4703-01A	5.849	male	G4	1	182	M1	N0	T3a	stage iv	51
TCGA-B8-5163-01A	5.84	female	G3	0	822	M0	N0	T3a	stage iii	63
TCGA-A3-3328-01A	5.825	male	G2	0	1385	M0	N0	T1b	stage i	79
TCGA-BP-4784-01A	5.8	female	G2	0	1854	M0	NX	T1a	stage i	67
TCGA-B0-4837-01A	5.763	male	G3	1	1378	M0	N0	T1b	stage i	63
TCGA-BP-5169-01A	5.735	male	G4	0	193	M0	N0	T1b	stage i	70
TCGA-B8-5162-01A	5.686	male	G2	0	36	M0	NX	T2a	stage ii	62
TCGA-B8-4620-01A	5.666	female	G2	0	777	M0	N0	T3a	stage iii	70
TCGA-B0-5097-01A	5.652	female	G2	0	665	M0	N0	T3b	stage iii	59
TCGA-B0-5108-01A	5.618	male	G2	0	1782	M0	N0	T3a	stage iii	54
TCGA-BP-4983-01A	5.469	female	G4	0	1413	M0	NX	T3a	stage iii	67
TCGA-BP-4769-01A	5.447	male	G2	0	1876	M0	NX	T1a	stage i	63
TCGA-B0-4690-01A	5.423	male	G3	1	43	M1	N0	T4	stage iv	65
TCGA-B0-5709-01A	5.4	female	G3	0	3974	M0	NX	T3a	stage iii	62
TCGA-AK-3445-01A	5.377	male	G3	0	2392	M0	NX	T3a	stage iii	69
TCGA-CZ-5988-01A	5.375	male	G2	0	693	M0	N0	T1b	stage i	38
TCGA-B2-4098-01A	5.339	female	G2	1	51	M0	NX	T1b	stage i	72
TCGA-CJ-4900-01A	5.295	female	G4	1	1714	M1	N1	T4	stage iv	69
TCGA-B0-4700-01A	5.28	male	G4	1	1980	M1	NX	T4	stage iv	60
TCGA-CJ-4637-01A	5.275	female	G4	1	2227	M1	NX	T2b	stage iv	52
TCGA-B0-4712-01A	5.274	male	G3	1	1337	M1	NX	T3a	stage iv	76
TCGA-A3-3346-01A	5.241	male	G3	1	137	M0	NX	T1b	stage i	68
TCGA-A3-3319-01A	5.219	male	G2	0	1130	M0	NX	T1b	stage i	70
TCGA-BP-5187-01A	5.218	male	G2	0	406	M0	NX	T1a	stage i	54
TCGA-CJ-4890-01A	5.214	male	G4	0	3519	M1	N0	T3a	stage iv	72
TCGA-CJ-4642-01B	5.213	male	G2	0	3205	M0	NX	T2	stage ii	47
TCGA-CJ-6028-01A	5.199	male	G4	1	1625	M1	NX	T3a	stage iv	58
TCGA-BP-5199-01A	5.181	male	G4	0	1355	M0	N0	T2	stage ii	58
TCGA-CW-6097-01A	5.13	male	G4	1	571	M0	NX	T3a	stage iii	32
TCGA-BP-4760-01A	5.104	male	G2	0	2361	M0	NX	T1a	stage i	69
TCGA-BP-5182-01A	5.071	male	G3	0	1165	M0	N0	T1a	stage i	56
TCGA-B8-A54I-01A	5.056	male	G3	0	150	MX	NX	T1b	stage i	48
TCGA-AK-3426-01A	5.04	male	G3	1	885	M0	N1	T3a	stage iii	37
TCGA-CJ-4882-01A	5.019	male	G3	0	1883	M0	NX	T3a	stage iii	57
TCGA-BP-5196-01A	5.014	male	G2	0	1018	M0	NX	T1a	stage i	53
TCGA-CJ-6030-01A	5.012	male	G3	1	2299	M0	N0	T1a	stage i	65
TCGA-BP-4345-01A	5.011	male	G3	0	1516	M0	N0	T3b	stage iii	62
TCGA-CJ-4895-01A	5.004	male	G4	1	1200	M1	NX	T3a	stage iv	62
TCGA-B0-5080-01A	4.996	male	G3	1	342	M1	N0	T3a	stage iv	63
TCGA-BP-4167-01A	4.987	male	G2	0	2718	M0	NX	T3a	stage iii	59
TCGA-CJ-4641-01A	4.983	female	G4	1	1661	M1	NX	T3a	stage iv	55
TCGA-A3-3374-01A	4.967	female	G2	0	1314	M0	N0	T1b	stage i	51
TCGA-CJ-4888-01A	4.954	male	G4	1	1567	M1	NX	T3a	stage iv	59
TCGA-CJ-4920-01A	4.952	female	G2	1	139	M0	NX	T1b	stage i	64
TCGA-BP-4338-01A	4.946	male	G3	0	2859	M0	N0	T1b	stage i	43
TCGA-BP-5178-01A	4.927	male	G4	1	1912	M1	NX	T3a	stage iv	71
TCGA-B0-4844-01A	4.922	male	G3	1	313	M1	NX	T3a	stage iv	60
TCGA-B0-4815-01A	4.918	male	G4	1	1588	M0	NX	T3a	stage iii	65
TCGA-B4-5832-01A	4.902	male	G2	0	155	M0	N0	T3b	stage iii	65
TCGA-B0-4694-01A	4.893	male	G4	1	106	M0	NX	T3b	stage iii	72
TCGA-CJ-4901-01A	4.89	male	G3	0	1450	M0	NX	T3b	stage iii	47
TCGA-CW-6090-01A	4.87	male	G3	0	2552	M0	NX	T1b	stage i	68
TCGA-BP-4795-01A	4.859	female	G2	0	620	M0	N0	T1a	stage i	74
TCGA-CW-5580-01A	4.83	female	G3	1	1964	M1	NX	T3a	stage iv	73
TCGA-CZ-5454-01A	4.83	male	G2	1	722	M1	N0	T2	stage iv	63
TCGA-BP-4986-01A	4.804	male	G3	0	785	M0	N0	T1a	stage i	75
TCGA-AK-3431-01A	4.795	female	G3	1	2241	M0	NX	T2	stage ii	62
TCGA-CZ-5469-01A	4.782	male	G2	1	946	M0	N0	T2	stage ii	41
TCGA-CJ-5689-01A	4.761	male	G4			M0	NX	T1b	stage i	90
TCGA-A3-3347-01A	4.759	female	G2	1	1610	M0	N1	T1b	stage iii	76
TCGA-BP-4169-01A	4.741	female	G2	1	701	M0	N0	T2	stage ii	76
TCGA-BP-4762-01A	4.737	male	G3	1	1343	M0	NX	T1a	stage i	42
TCGA-B0-4819-01A	4.734	female	G4	1	183	M1	NX	T3b	stage iv	60
TCGA-BP-4771-01A	4.72	male	G4	1	162	M1	N0	T3a	stage iv	62
TCGA-B0-4827-01A	4.711	female	G4	1	885	M0	N0	T3b	stage iii	77
TCGA-B0-4823-01A	4.71	male	G2	1	454	M0	N0	T1a	stage i	88
TCGA-B2-5633-01B	4.707	male	G2	0	963	M0	N0	T1b	stage i	56
TCGA-CJ-5671-01A	4.704	male	G3	0	3987	M0	NX	T1a	stage i	51
TCGA-BP-4176-01A	4.697	male	G2	0	1955	M0	NX	T1b	stage i	64
TCGA-DV-5574-01A	4.691	male	G2	0	2016	M0	NX	T1a	stage i	37
TCGA-BP-4326-01A	4.688	female	G2	1	1625	M0	N0	T1b	stage i	53
TCGA-AK-3425-01A	4.664	male	G2	0	3343	M0	N0	T1	stage i	68
TCGA-BP-4353-01A	4.655	male	G2	1	375	M0	N0	T1	stage i	61
TCGA-B0-5081-01A	4.653	female	G2	1	362	M0	N0	T3b	stage iii	79
TCGA-B8-A8YJ-01A	4.651	female	G2	0	431		NX	T1b	stage i	60
TCGA-BP-4790-01A	4.645	male	G2	1	1111	M0	NX	T1a	stage i	76
TCGA-B0-4810-01A	4.642	male	G3	1	478	M0	N1	T3a	stage iii	47
TCGA-CZ-5468-01A	4.641	male	G4	1	59	M1	NX	T3b	stage iv	84
TCGA-BP-4998-01A	4.639	male	G3	0	932	M0	NX	T1a	stage i	49
TCGA-B2-3923-01B	4.62	male	G2	0	992	M0	NX	T2	stage ii	59
TCGA-B8-A54K-01A	4.618	male	G1	0	469	MX	NX	T1a	stage i	61
TCGA-A3-3363-01A	4.615	male	G2	0	319	M0	N0	T2	stage ii	50
TCGA-CJ-4889-01A	4.614	female	G4	0	1946	M0	NX	T1a	stage i	63
TCGA-CZ-5984-01A	4.606	male	G3	0	2067	M0	N0	T1b	stage i	51
TCGA-CJ-4869-01A	4.606	male	G2	0	2554	M0	N1	T2	stage iii	49
TCGA-BP-4959-01A	4.595	male	G3	0	2660	M0	NX	T1b	stage i	49
TCGA-CJ-4636-01A	4.577	male	G3	0	1924	M0	N0	T3a	stage iii	51
TCGA-CJ-4918-01A	4.572	male	G4	1	93	M1	N0	T3a	stage iv	64
TCGA-B0-5095-01A	4.571	male	G3	1	245	M0	N0	T3a	stage iii	81
TCGA-B8-A54F-01A	4.57	female	G2	0	519	MX	NX	T1a	stage i	49
TCGA-BP-4971-01A	4.563	male	G3	0	1487	M0	N0	T3a	stage iii	40
TCGA-B0-5707-01A	4.56	female	G3	0	3744	M0	N0	T1a	stage i	39
TCGA-BP-4804-01A	4.556	male	G2	0	1459	M0	NX	T1b	stage i	59
TCGA-B0-5697-01A	4.554	male	G2	0	2630	M0	N0	T1a	stage i	50
TCGA-BP-4798-01A	4.532	male	G4	1	334	M1	N0	T3b	not reported	74
TCGA-AK-3443-01A	4.524	male	GX	0	1423	M0	N0	T2	stage ii	45
TCGA-CJ-6031-01A	4.523	male	G3	0	1906	M0	NX	T1b	stage i	54
TCGA-BP-4777-01A	4.503	male	G3	0	1731	M0	NX	T1a	stage i	46
TCGA-BP-4972-01A	4.498	female	G3	0	1502	M0	NX	T3a	stage iii	43
TCGA-B0-4707-01A	4.497	male	G4	1	600	M0	NX	T3a	stage iii	63
TCGA-B0-5083-01A	4.495	male	G3	1	1045	M0	N0	T1a	stage i	63
TCGA-CZ-4862-01A	4.494	male	G2	0	3271	M0	NX	T1b	stage i	46
TCGA-CZ-4858-01A	4.494	male	G4	1	2105	M0	NX	T2	stage ii	39
TCGA-B8-4143-01A	4.491	female	G3	1	709	M1	N0	T3a	stage iv	66
TCGA-B2-5641-01A	4.49	male	G3	0	656	M0	N0	T1a	stage i	79
TCGA-B0-5098-01A	4.473	female	G3	1	1584	M0	NX	T1	stage i	53
TCGA-MM-A563-01A	4.472	male	G2	0	591	MX	NX	T3	not reported	41
TCGA-BP-5008-01A	4.463	male	G2	0	1071	M0	NX	T1a	stage i	46
TCGA-BP-4173-01A	4.454	male	G3	0	1893	M0	N0	T2	stage ii	47
TCGA-B0-5400-01A	4.443	female	G4	0	1733	M0	N0	T3b	stage iii	59
TCGA-B0-4848-01A	4.443	male	G3	1	883	M0	NX	T3b	stage iii	54
TCGA-BP-5191-01A	4.435	male	G2	0	967	M0	N0	T3a	stage iii	79
TCGA-A3-3358-01A	4.417	female	G2	0	1307	M0	N0	T1a	stage i	57
TCGA-CJ-4881-01A	4.411	male	G3	0	2014	M0	NX	T3a	stage iii	41
TCGA-A3-3365-01A	4.41	male	G2	0	873	M0	NX	T1a	stage i	46
TCGA-BP-4801-01A	4.403	male	G2	0	1124	M0	NX	T1a	stage i	57
TCGA-B0-5092-01A	4.394	female	G3	1	459	M1	N0	T1a	stage iv	53
TCGA-B8-5164-01A	4.389	male	G3	0	26	M0	N0	T3a	stage iii	65
TCGA-BP-4177-01A	4.386	male	G2	0	1670	M0	NX	T1a	stage i	65
TCGA-BP-5198-01A	4.382	male	G3	0	603	M0	N0	T3b	stage iii	72
TCGA-BP-4807-01A	4.378	male	G3	0	211	M0	NX	T1a	stage i	42
TCGA-BP-4787-01A	4.377	female	G4	1	480	M1	N0	T3a	stage iv	59
TCGA-BP-5189-01A	4.375	male	G4	1	822	M0	NX	T1b	stage i	60
TCGA-BP-4160-01A	4.371	male	G2	0	2881	M0	N0	T3a	stage iii	67
TCGA-DV-5568-01A	4.37	male	G2	0	370	M0	NX	T1a	stage i	26
TCGA-BP-4343-01A	4.342	male	G3	1	1912	M0	N0	T3a	stage iii	64
TCGA-AK-3428-01A	4.332	male	G2	0	3728	M0	N0	T3b	stage iii	62
TCGA-B8-5545-01A	4.331	male	G2	0	1525	M0	N0	T1a	stage i	42
TCGA-CZ-5989-01A	4.33	male	G2	0	1905	M0	N0	T2	stage ii	60
TCGA-BP-4334-01A	4.329	male	G3	1	645	M0	N0	T3a	stage iii	56
TCGA-B0-5698-01A	4.324	male	G3	0	3631	M0	N0	T1b	stage i	77
TCGA-CJ-5686-01A	4.323	female	G3	0	2038	M0	NX	T1b	stage i	59
TCGA-CJ-4872-01A	4.316	male	G4	0	1435	M0	N0	T1b	stage i	51
TCGA-A3-3376-01A	4.3	male	G2	1	1696	M0	N0	T1a	stage i	51
TCGA-CW-5590-01A	4.289	male	G3	1	1075	M1	NX	T3a	stage iv	51
TCGA-B8-5158-01A	4.273	male	G4	0	1218	M0	N1	T3a	stage iii	56
TCGA-B2-5635-01B	4.268	male	G2	0	755	M0	NX	T1a	stage i	74
TCGA-BP-4782-01A	4.264	female	G2	0	354	M0	NX	T1a	stage i	55
TCGA-BP-4970-01A	4.262	male	G3	0	433	M0	N1	T1a	stage iii	44
TCGA-B0-4821-01A	4.249	female	G3	1	1230	M0	N0	T3b	stage iii	68
TCGA-CJ-4891-01A	4.246	female	G4	1	819	M0	N0	T3c	stage iii	57
TCGA-BP-4962-01A	4.22	male	G2	0	1785	M0	NX	T2	stage ii	58
TCGA-CJ-4873-01A	4.214	female	G3	0	1776	M0	N0	T3a	stage iii	85
TCGA-CZ-5452-01A	4.207	male	G2	0	1789	M0	N0	T2	stage ii	69
TCGA-DV-5567-01A	4.205	female	G2	0	2004	M0	NX	T1a	stage i	40
TCGA-B8-5552-01B	4.202	female	G2	0	1046	M0	NX	T1b	stage i	41
TCGA-BP-4781-01A	4.2	male	G3	0	2080	M0	NX	T1a	stage i	78
TCGA-B8-5165-01A	4.198	male	G2	0	737	M0	N0	T1a	stage i	43
TCGA-B0-5075-01A	4.197	female	G2	1	637	M0	N0	T3a	stage iii	77
TCGA-B8-5550-01A	4.194	male	G3	0	1476	M0	N0	T3a	stage iii	71
TCGA-CZ-4865-01A	4.189	female	G2	1	166	M0	NX	T1a	stage i	70
TCGA-CZ-4856-01A	4.182	female	G2	0	18	M0	N0	T1b	stage i	62
TCGA-A3-3382-01A	4.172	male	G3	0	574	M0	NX	T1b	stage i	69
TCGA-CZ-5985-01A	4.168	male	G2	0	1997	M0	N0	T2	stage ii	58
TCGA-B0-4691-01A	4.167	male	G3	1	139	M1	N0	T2	stage iv	55
TCGA-DV-5565-01A	4.163	male	G2	0	1329	M0	NX	T1a	stage i	59
TCGA-BP-4329-01A	4.145	male	G2	1	845	M0	N0	T3a	stage iii	75
TCGA-BP-4761-01A	4.141	male	G4	0	182	M0	N1	T3a	stage iii	57
TCGA-BP-4330-01A	4.14	female	G2	0	1888	M0	N0	T3a	stage iii	60
TCGA-CZ-4857-01A	4.14	male	G3	1	1432	M1	N0	T3a	stage iv	56
TCGA-B0-4843-01A	4.122	male	G3	1	320	M0	N0	T3a	stage iii	57
TCGA-CJ-4902-01A	4.12	male	G3	0	1520	M0	NX	T3a	stage iii	61
TCGA-A3-3357-01A	4.115	male	G3	0	2688	M0	N0	T2	stage ii	62
TCGA-BP-4989-01A	4.115	male	G3	0	118	M0	N0	T3a	stage iii	58
TCGA-BP-4161-01A	4.095	male	G3	0	2746	M0	NX	T1b	stage i	74
TCGA-B0-5100-01A	4.089	male	G3	1	1913	M0	NX	T3a	stage iii	72
TCGA-BP-4797-01A	4.082	male	G3	0	1107	M0	N0	T3b	stage iii	34
TCGA-CJ-5672-01A	4.08	male	G3	1	1972	M0	NX	T1a	stage i	84
TCGA-BP-4346-01A	4.071	male	G3	1	1493	M0	N0	T3b	stage iii	57
TCGA-CJ-4916-01A	4.07	female	G3	0	1373	M0	NX	T3a	stage iii	69
TCGA-B0-4838-01A	4.069	female	G3	1	834	M0	N0	T1b	stage i	69
TCGA-BP-4982-01A	4.057	male	G3	0	1014	M0	NX	T1b	stage i	42
TCGA-CJ-6033-01A	4.051	female	G4	1	224	M1	N0	T3a	stage iv	54
TCGA-BP-5186-01A	4.051	female	G2	0	693	M0	N0	T1a	stage i	50
TCGA-G6-A8L7-01A	4.037	female	G3	0	2133	MX	N0	T1b	stage i	81
TCGA-CZ-4866-01A	4.035	female	G3	0	3267	M0	NX	T1	stage i	79
TCGA-CJ-4884-01A	4.024	female	G3	0	1759	M0	NX	T3a	stage iii	72
TCGA-B8-4621-01A	4.021	male	G3	0	788	M0	N0	T1b	stage i	63
TCGA-AK-3454-01A	4.016	male	G3	0	874	M0	NX	T1b	stage i	84
TCGA-B0-5115-01A	4.012	male	G3	0	1604	M1	N0	T2	stage iv	43
TCGA-BP-4763-01A	4.01	female	G2	1	1270	M0	NX	T1a	stage i	79
TCGA-CJ-4635-01A	3.992	male	G3	0	1416	M0	NX	T1b	stage i	48
TCGA-CJ-4640-01A	3.991	male	G4	0	3480	M0	N0	T3a	stage iii	49
TCGA-B0-4696-01A	3.99	male	G3	1	866	M0	N0	T3a	stage iii	58
TCGA-BP-5000-01A	3.99	male	G3	0	563	M0	NX	T1b	stage i	40
TCGA-B2-4101-01A	3.988	male	G3	0	648	M0	NX	T2a	stage ii	52
TCGA-BP-4994-01A	3.987	male	G3	0	1308	M0	NX	T1a	stage i	54
TCGA-CJ-4871-01A	3.981	male	G4	0	2423	M1	NX	T3a	stage iv	63
TCGA-AK-3440-01A	3.979	male	G3	0	2865	M0	NX	T1a	stage i	58
TCGA-AK-3453-01A	3.979	female	G2	0	2531	M0	NX	T2	stage ii	58
TCGA-B8-4146-01B	3.979	female	G2	0	511	M0	NX	T1b	stage i	41
TCGA-B4-5378-01A	3.973	male	G2	0	175	M0	N0	T1	stage i	62
TCGA-B2-3924-01B	3.953	male	G2	0	1092	M0	NX	T1b	stage i	73
TCGA-B0-5812-01A	3.952	male	G3	0	3834	M0	NX	T1b	stage i	53
TCGA-BP-4995-01A	3.948	male	G3	0	1371	M0	N0	T1b	stage i	68
TCGA-A3-3387-01A	3.944	male	G2	0	617	M0	N0	T1a	stage i	49
TCGA-CJ-4899-01A	3.934	male	G2	0	1528	M0	NX	T1b	stage i	42
TCGA-BP-4163-01A	3.933	female	G3	0	2839	M0	N0	T3a	stage iii	60
TCGA-A3-3323-01A	3.923	male	G1	0	1106	M0	NX	T1b	stage i	53
TCGA-A3-3370-01A	3.92	female	G2	0	2274	M0	N0	T1b	stage i	48
TCGA-B8-A54D-01A	3.915	male	G2	0	830	MX	NX	T3a	stage iii	69
TCGA-BP-4166-01A	3.914	male	G3	0	13	M0	N0	T3a	stage iii	69
TCGA-BP-5184-01A	3.914	male	G3	0	1133	M0	NX	T1a	stage i	54
TCGA-BP-4342-01A	3.911	male	G3	1	2256	M0	N0	T2	stage ii	79
TCGA-CZ-5470-01A	3.904	female	G3	0	386	M0	N0	T2	stage ii	72
TCGA-BP-5200-01A	3.904	male	G4	0	1063	M0	NX	T2	stage ii	44
TCGA-CZ-5982-01A	3.902	female	G2	0	2439	M0	NX	T1a	stage i	59
TCGA-B0-5691-01A	3.901	female	G3	0	3431	M0	N0	T1a	stage i	66
TCGA-AK-3429-01A	3.899	female	G2	0	3328	M0	N0	T2	stage ii	54
TCGA-CW-5588-01A	3.898	female	G2	0	2017	M0	NX	T1a	stage i	78
TCGA-A3-3311-01A	3.891	male	G2	1	1191	M0	NX	T1	stage i	57
TCGA-BP-5195-01A	3.89	male	G2	0	749	M0	NX	T1a	stage i	75
TCGA-B0-5110-01A	3.889	female	G2	0	2009	M0	N0	T1a	stage i	71
TCGA-B8-A54G-01A	3.889	male	G3	0	53	MX	NX	T1a	stage i	50
TCGA-A3-3326-01A	3.888	male	G1	0	1137	M0	NX	T1a	stage i	47
TCGA-BP-5175-01A	3.876	male	G3	0	932	M0	NX	T1a	stage i	60
TCGA-BP-5194-01A	3.875	male	G2	0	408	M0	NX	T1a	stage i	39
TCGA-CZ-5466-01A	3.866	male	G2	0	685	M0	NX	T3a	stage iii	67
TCGA-DV-5573-01A	3.861	male	G2	0	1130	M0	NX	T1a	stage i	41
TCGA-B0-5120-01A	3.857	female	G2	0	1169	M0	N0	T1a	stage i	72
TCGA-CZ-5455-01A	3.854	male	G4	1	561	M1	NX	T3b	stage iv	63
TCGA-CZ-4863-01A	3.854	female	G3	0	1928	M0	N0	T3b	stage iii	51
TCGA-B4-5836-01A	3.852	female	G2	0	141	M0	N0	T1b	stage i	61
TCGA-CW-5587-01A	3.846	female	G2	0	2226	M0	N0	T3b	stage iii	62
TCGA-BP-5176-01A	3.841	female	G2	1	1590	M0	NX	T1a	stage i	78
TCGA-CJ-4905-01A	3.835	female	G2	0	1496	M0	NX	T1a	stage i	62
TCGA-BP-4974-01A	3.827	male	G4	1	211	M1	N0	T3a	stage iv	58
TCGA-B0-4824-01A	3.816	female	G3	1	1657	M0	N0	T1a	stage i	49
TCGA-B0-5399-01A	3.816	male	G2	0	1411	M0	N0	T1b	stage i	46
TCGA-BP-4170-01A	3.815	female	G2	1	2343	M0	N0	T1b	stage i	72
TCGA-A3-3317-01A	3.813	male	G2	0	1491	M0	N0	T2	stage ii	67
TCGA-A3-3351-01A	3.806	male	G2	0	910	M0	N0	T2a	stage ii	42
TCGA-CZ-5987-01A	3.802	male	G2	1	445	M1	NX	T3b	stage iv	60
TCGA-CJ-5677-01A	3.802	female	G4	1	782	M1	NX	T3a	stage iv	54
TCGA-CJ-4874-01A	3.801	female	G3	0	2283	M0	N0	T1b	stage i	73
TCGA-DV-5569-01A	3.799	female	G2	0	355	M0	NX	T1a	stage i	29
TCGA-AK-3455-01A	3.798	female	G3	1	683	M0	NX	T3b	stage iii	71
TCGA-B0-4701-01A	3.798	female	G3	1	238	M1	N0	T3a	stage iv	66
TCGA-BP-4964-01A	3.798	female	G2	0	1862	M0	N0	T1a	stage i	54
TCGA-B0-5711-01A	3.787	male	G3	0	3989	M0	NX	T3b	stage iii	50
TCGA-CZ-5456-01A	3.781	male	G3	0	2422	M0	N0	T2	stage ii	57
TCGA-B0-4693-01A	3.779	female	G4	1	77	M0	N0	T3a	stage iii	72
TCGA-A3-3335-01A	3.775	male	G4	0	1886	M0	N0	T2a	stage ii	41
TCGA-A3-A6NJ-01A	3.774	female	G1	0	468	MX	NX	T1a	stage i	57
TCGA-B2-4102-01A	3.77	male	G2	0	952	M0	NX	T1b	stage i	61
TCGA-CJ-5683-01A	3.767	male	G3	0	1889	M0	NX	T1b	stage i	78
TCGA-B0-4816-01A	3.766	male	G3	1	1371	M0	N0	T2	stage ii	49
TCGA-B0-4842-01A	3.764	female	G4	1	1724	M0	N0	T3a	stage iii	73
TCGA-BP-5177-01A	3.75	female	G3	0	293	M0	NX	T1a	stage i	46
TCGA-BP-4999-01A	3.743	male	G2	0	1266	M0	NX	T1a	stage i	56
TCGA-BP-5180-01A	3.733	male	G2	0	2263	M0	NX	T1a	stage i	53
TCGA-B0-5088-01A	3.731	male	G3	1	563	M0	N0	T1b	stage i	53
TCGA-CJ-4886-01A	3.729	female	G3	0	1952	M0	NX	T1a	stage i	42
TCGA-BP-4337-01A	3.728	female	G4	1	2	M0	N0	T3b	stage iii	76
TCGA-CJ-5679-01A	3.727	male	G4	1	679	M0	NX	T3b	stage iii	73
TCGA-CJ-5681-01A	3.723	female	G3	1	552	M1	NX	T3a	stage iv	44
TCGA-CW-5589-01A	3.716	male	G2	0	2378	M0	NX	T1a	stage i	52
TCGA-A3-3316-01A	3.715	male	G3	0	1493	M0	NX	T2	stage ii	57
TCGA-BP-4975-01A	3.711	male	G3	0	1433	M0	NX	T1b	stage i	40
TCGA-CZ-4854-01A	3.709	male	G2	1	1404	M0	N0	T1b	stage i	68
TCGA-EU-5905-01A	3.708	female	G3	0	119	M0	NX	T1	stage i	67
TCGA-A3-A8OX-01A	3.704	female	G3			MX	NX	T1a	stage i	65
TCGA-BP-4758-01A	3.69	male	G2	0	2208	M0	NX	T1a	stage i	40
TCGA-B0-5084-01A	3.69	male	G3	1	222	M1	N1	T3a	stage iv	33
TCGA-B0-4818-01A	3.686	female	G3	1	510	M0	NX	T2	stage ii	68
TCGA-A3-3359-01A	3.685	female	G2	0	2504	M0	N0	T1a	stage i	82
TCGA-A3-3373-01A	3.685	female	G3	0	1621	M0	N0	T1b	stage i	54
TCGA-CZ-5464-01A	3.684	male	G2	0	2128	M1	NX	T3b	stage iv	69
TCGA-AK-3461-01A	3.682	male	G2	0	2217	M0	NX	T1a	stage i	72
TCGA-AK-3434-01A	3.678	male	G2	0	2087	M0	NX	T1b	stage i	72
TCGA-B2-3924-01A	3.677	male	G2	0	1092	M0	NX	T1b	stage i	73
TCGA-BP-4344-01A	3.672	female	G2	0	1666	M0	NX	T1a	stage i	75
TCGA-B8-4622-01A	3.672	male	G3	0	1525	M1	N0	T3a	stage iv	57
TCGA-A3-A6NL-01A	3.672	female	G2	0	689	MX	NX	T1b	stage i	49
TCGA-BP-4159-01A	3.667	male	G2	1	2601	M0	N0	T1b	stage i	70
TCGA-CJ-4639-01A	3.665	female	G2	0	3229	M0	N0	T2	stage ii	49
TCGA-CZ-4864-01A	3.664	male	G3	1	1315	M0	N0	T2	stage ii	86
TCGA-CJ-4644-01A	3.664	female	G3	1	336	M1	N0	T3a	stage iv	48
TCGA-BP-4162-01A	3.654	female	G2	0	3074	M0	N0	T1b	stage i	65
TCGA-B0-5106-01A	3.654	male	G2	1	1598	M0	N0	T1a	stage i	64
TCGA-BP-5170-01A	3.654	male	G2	0	2412	M0	NX	T1a	stage i	55
TCGA-BP-4789-01A	3.654	male	G2	0	1489	M0	NX	T1a	stage i	48
TCGA-BP-5168-01A	3.648	male	G2	1	1463	M0	NX	T1a	stage i	75
TCGA-B0-5701-01A	3.645	male	G4	0	2461	M0	N0	T3b	stage iii	65
TCGA-CJ-4643-01A	3.637	female	G3	0	1793	M0	N0	T2b	stage ii	67
TCGA-CJ-5675-01A	3.629	male	G3	0	3936	M0	NX	T2a	stage ii	70
TCGA-CZ-5465-01A	3.625	female	G2	1	2564	M0	NX	T3b	stage iii	76
TCGA-BP-5009-01A	3.619	male	G3	1	1092	M0	NX	T1b	stage i	52
TCGA-BP-4327-01A	3.618	female	G2	1	109	M0	N0	T2	stage ii	75
TCGA-CJ-4908-01A	3.617	male	G2	0	1531	M0	NX	T1a	stage i	38
TCGA-DV-5575-01A	3.613	female	G2	0	1729	M0	NX	T1a	stage i	52
TCGA-A3-A6NN-01A	3.612	male	G2	0	3	MX	NX	T1a	stage i	78
TCGA-B8-4148-01A	3.607	female	G3	0	1520	M0	N0	T1a	stage i	63
TCGA-MM-A84U-01A	3.607	female	G2	0	700	MX	NX	T1a	stage i	58
TCGA-B0-5113-01A	3.606	female	G2	0	1175	M0	N0	T3a	stage iii	69
TCGA-BP-4963-01A	3.604	male	G3	0	1834	M0	NX	T1b	stage i	63
TCGA-CZ-5459-01A	3.602	male	G3	0	1683	M0	NX	T3b	stage iii	63
TCGA-B2-A4SR-01A	3.6	male		0	507	M0	NX	T2a	stage ii	61
TCGA-A3-3349-01A	3.594	female	G2	0	1385	M0	N0	T1b	stage i	34
TCGA-B0-5690-01A	3.591	female	G1	0	3392	M0	NX	T1b	stage i	53
TCGA-B0-4817-01A	3.589	male	G3	1	1019	M0	N0	T3c	stage iii	81
TCGA-CJ-4904-01A	3.583	female	G3	0	3302	M1	N0	T3a	stage iv	60
TCGA-CJ-4887-01A	3.58	male	G3	1	932	M1	NX	T3a	stage iv	48
TCGA-A3-3325-01A	3.573	male	G2	1	1170	M0	NX	T1a	stage i	52
TCGA-CJ-5676-01A	3.566	male	G3	0	4067	M0	NX	T3b	stage iii	47
TCGA-CJ-4893-01A	3.564	female	G3	0	750	M0	NX	T1b	stage i	76
TCGA-AK-3460-01A	3.56	male	G2	0	2508	M0	NX	T1a	stage i	58
TCGA-BP-4174-01A	3.55	male	G3	0	1879	M0	N0	T2	stage ii	49
TCGA-A3-3380-01A	3.537	male	G2	0	567	M0	N0	T1	stage i	54
TCGA-BP-4965-01A	3.534	male	G2	0	1871	M0	NX	T1a	stage i	46
TCGA-B2-5636-01A	3.531	male	G2	0	919	M0	NX	T1a	stage i	79
TCGA-BP-5010-01A	3.517	male	G4	1	878	M0	N0	T3a	stage iii	63
TCGA-B0-5121-01A	3.516	male	G2	0	1485	M0	N0	T1b	stage i	56
TCGA-BP-4332-01A	3.515	male	G2	0	1133	M0	N0	T3a	stage iii	36
TCGA-B0-4841-01A	3.514	male	G3	1	204	M1	NX	T2	stage iv	63
TCGA-BP-4993-01A	3.512	male	G3	0	177	M0	NX	T1a	stage i	58
TCGA-CJ-4907-01A	3.51	male	G3	0	1499	M0	NX	T3b	stage iii	58
TCGA-A3-3324-01A	3.509	male	G3	0	1186	M0	NX	T1b	stage i	51
TCGA-B2-3923-01A	3.505	male	G2	0	992	M0	NX	T2	stage ii	59
TCGA-B0-4718-01A	3.503	male	G2	0	1778	M0	NX	T3a	stage iii	57
TCGA-CZ-5461-01A	3.501	male	G4	1	330	M1	NX	T1b	stage iv	52
TCGA-BP-5173-01A	3.497	male	G2	1	62	M0	NX	T1a	stage i	75
TCGA-B8-A54J-01A	3.488	male	G2	0	528	MX	NX	T2a	stage ii	60
TCGA-BP-4961-01A	3.479	male	G2	0	1935	M0	NX	T1a	stage i	47
TCGA-CJ-4903-01A	3.478	male	G3	0	1560	M0	NX	T1b	stage i	50
TCGA-CZ-5462-01A	3.477	male	G3	1	311	M1	NX	T1b	stage iv	83
TCGA-B4-5843-01A	3.468	male	G2	0	11	M0	N0	T1	stage i	45
TCGA-BP-4977-01A	3.466	male	G3	0	454	M0	NX	T1b	stage i	57
TCGA-B0-5710-01A	3.462	male	G2	0	2430	M0	N0	T1b	stage i	57
TCGA-BP-4803-01A	3.457	male	G3	0	204	M0	NX	T3a	stage iii	79
TCGA-B8-A7U6-01A	3.457	female	G3	0	495		NX	T1a	stage i	54
TCGA-EU-5906-01A	3.455	male	G2	0	206	M0	NX	T1b	stage i	55
TCGA-B4-5838-01A	3.452	male	G2	0	166	M0	N1	T3	not reported	52
TCGA-BP-4991-01A	3.45	male	G2	0	1413	M0	NX	T1a	stage i	54
TCGA-BP-4766-01A	3.448	female	G3	0	1462	M0	NX	T1a	stage i	43
TCGA-A3-3331-01A	3.445	female	G2	0	1257	M0	N0	T1	stage i	86
TCGA-CJ-5678-01A	3.444	male	G3	1	574	M1	N0	T2b	stage iv	62
TCGA-CW-5584-01A	3.442	male	G3	1	164	M0	N1	T3b	stage iii	74
TCGA-B2-5633-01A	3.441	male	G2	0	963	M0	N0	T1b	stage i	56
TCGA-B0-4847-01A	3.437	male	G3	1	793	M1	NX	T3a	stage iv	60
TCGA-CW-5591-01A	3.435	male	G2	0	2271	M1	N0	T3a	stage iv	56
TCGA-CJ-4892-01A	3.429	female	G2	0	1521	M0	N0	T1b	stage i	65
TCGA-A3-3308-01A	3.426	female	G2	0	16	M0	N0	T3b	stage iii	77
TCGA-A3-3367-01A	3.414	male	G3	0	2270	M0	N0	T1b	stage i	72
TCGA-B0-5099-01A	3.412	female	G3	1	485	M0	NX	T3b	stage iii	88
TCGA-BP-5181-01A	3.41	female	G2	0	1495	M0	NX	T1b	stage i	58
TCGA-BP-5201-01A	3.409	male	G4	0	951	M1	N0	T3b	stage iv	63
TCGA-BP-4976-01A	3.404	male	G3	0	1632	M0	NX	T1a	stage i	77
TCGA-BP-5004-01A	3.403	male	G3	0	1126	M0	NX	T1a	stage i	53
TCGA-CJ-5684-01A	3.395	male	G2	0	2231	M0	NX	T3a	stage iii	61
TCGA-BP-4775-01A	3.391	female	G2	0	1843	M0	NX	T1a	stage i	55
TCGA-B0-4846-01A	3.386	male	G2	1	1200	M1	N0	T3a	stage iv	52
TCGA-AK-3451-01A	3.386	male	G3	0	2868	M0	N0	T2	stage ii	48
TCGA-B8-5553-01A	3.385	female	G2	0	435	M0	N0	T1b	stage i	67
TCGA-B0-4839-01A	3.375	female	G2	1	1639	M0	N0	T1b	stage i	80
TCGA-A3-3306-01A	3.373	male	G3	0	1120	M0	N0	T1b	stage i	67
TCGA-DV-5576-01A	3.369	female	G2	1	727	M0	NX	T1a	stage i	55
TCGA-A3-3343-01A	3.368	male	G3	0	945	M0	N0	T2	stage ii	79
TCGA-BP-4335-01A	3.356	female	G3	1	475	M1	N0	T3a	stage iv	65
TCGA-BP-4992-01A	3.355	male	G4	0	501	M0	NX	T1b	stage i	66
TCGA-B2-5639-01A	3.351	male	G3	1	1003	M1	NX	T3	stage iv	46
TCGA-BP-4331-01A	3.35	male	G2	1	2454	M0	N0	T1a	stage i	52
TCGA-B0-4849-01A	3.35	male	G3	1	69	M0	NX	T3a	stage iii	51
TCGA-B0-4714-01A	3.348	male	G3	1	99	M1	NX	T3b	stage iv	81
TCGA-B0-4845-01A	3.347	male	G2	1	1986	M1	NX	T3a	stage iv	70
TCGA-B0-4833-01A	3.345	female	G2	1	2386	M0	N0	T1b	stage i	82
TCGA-B2-5635-01A	3.343	male	G2	0	755	M0	NX	T1a	stage i	74
TCGA-B0-5703-01A	3.342	male	G3	0	2246	M0	N0	T1b	stage i	73
TCGA-CJ-4894-01A	3.338	male	G3	1	841	M0	N0	T3a	stage iii	58
TCGA-CZ-5467-01A	3.337	female	G4	1	73	M0	N0	T3a	stage iii	86
TCGA-B0-5094-01A	3.327	male	G2	1	333	M1	N0	T3b	stage iv	62
TCGA-B0-5077-01A	3.326	male	G3	1	1317	M0	N0	T1a	stage i	77
TCGA-BP-4158-01A	3.323	male	G2	0	3377	M0	N0	T1b	stage i	69
TCGA-BP-4351-01A	3.316	female	G2	0	970	M0	N0	T3a	stage iii	51
TCGA-BP-4165-01A	3.311	female	G1	0	3037	M0	N0	T1b	stage i	64
TCGA-CJ-5682-01A	3.31	male	G4	0	3736	M1	NX	T3a	stage iv	60
TCGA-B0-5693-01A	3.3	female	G2	0	4074	M0	NX	T1b	stage i	47
TCGA-BP-4765-01A	3.298	male	G2	0	2184	M0	NX	T1a	stage i	43
TCGA-A3-3307-01A	3.288	male	G3	0	1436	M0	N0	T3b	stage iii	66
TCGA-BP-4987-01A	3.284	female	G2	0	1124	M0	NX	T1b	stage i	41
TCGA-A3-3372-01A	3.27	male	G2	0	735	M0	NX	T3	stage iii	64
TCGA-CJ-4634-01A	3.269	female	G2	0	3498	M0	NX	T1b	stage i	60
TCGA-B0-5117-01A	3.268	male	G2	0	1608	M0	NX	T1b	stage i	40
TCGA-B0-5713-01A	3.267	female	G3	0	2782	M0	N0	T3b	stage iii	75
TCGA-B0-5692-01A	3.265	female	G3	0	3944	M0	N0	T3b	stage iii	66
TCGA-B0-5694-01A	3.259	male	G3	1	480	M0	N0	T3a	stage iii	71
TCGA-EU-5904-01A	3.25	female	G1	0	551	M0	NX	T1	stage i	47
TCGA-CJ-4897-01A	3.241	female	G3	0	3341	M0	NX	T3a	stage iii	79
TCGA-B8-4154-01A	3.234	female	G2	0	1380	M0	N0	T1a	stage i	73
TCGA-B4-5377-01A	3.228	female	G3	0	365	M1	N0	T3	stage iv	68
TCGA-BP-4973-01A	3.226	male	G3	0	1384	M0	NX	T3a	stage iii	47
TCGA-CZ-5458-01A	3.217	male	G3	0	2789	M0	NX	T3a	stage iii	43
TCGA-B2-4099-01A	3.214	male	G3	0	972	M0	NX	T1a	stage i	83
TCGA-CJ-4870-01A	3.212	female	G2	0	1498	M0	NX	T3a	stage iii	58
TCGA-A3-3322-01A	3.21	male	G2	0	1478	M0	NX	T1a	stage i	51
TCGA-BP-5174-01A	3.202	female	G2	0	2257	M0	NX	T1a	stage i	45
TCGA-DV-A4W0-01A	3.193	male	G3	0	2470	MX	NX	T1b	stage i	55
TCGA-BP-4960-01A	3.191	male	G3	0	2172	M0	N0	T2	stage ii	46
TCGA-A3-3352-01A	3.175	male	G3	1	561	M0	N0	T3a	stage iii	74
TCGA-BP-4347-01A	3.173	male	G2	0	1367	M0	NX	T3b	stage iii	74
TCGA-A3-A8CQ-01A	3.169	female	G2	0	3	MX	NX	T1a	stage i	59
TCGA-B0-4822-01A	3.165	male	G4	1	1111	M0	NX	T2	stage ii	78
TCGA-BP-4776-01A	3.158	male	G2	0	411	M0	NX	T1a	stage i	52
TCGA-CZ-5457-01A	3.154	male	G4	0	2754	M0	NX	T3a	stage iii	62
TCGA-B0-5102-01A	3.147	female	G3	1	2764	M0	NX	T1	stage i	74
TCGA-CZ-5460-01A	3.143	male	G2	0	2873	M1	NX	T3b	stage iv	55
TCGA-CW-6088-01A	3.13	male	G2	0	3222	M0	N0	T1b	stage i	60
TCGA-A3-3362-01A	3.119	female	G2	0	1559	M0	N0	T1a	stage i	60
TCGA-B0-5705-01A	3.117	female	G2	0	4537	M0	N0	T1	stage i	65
TCGA-AS-3778-01A	3.109	male	G1	0	43	M0	NX	T1a	stage i	35
TCGA-CZ-4853-01A	3.102	male	G2	0	774	M0	NX	T1a	stage i	82
TCGA-B4-5844-01A	3.093	female	G1	0	7	M0	N0	T2	stage ii	61
TCGA-B0-4852-01A	3.082	female	G2	1	1121	M0	N0	T2	stage ii	78
TCGA-B0-4713-01A	3.082	female	G2	1	202	M0	NX	T3b	stage iii	76
TCGA-CZ-5986-01A	3.082	male	G3	0	373	M0	N0	T1	stage i	61
TCGA-BP-4759-01A	3.075	male	G2	0	2372	M0	NX	T1a	stage i	50
TCGA-BP-5202-01A	3.074	male	G2	0	29	M0	NX	T3a	stage iii	75
TCGA-B0-5119-01A	3.071	female	G2	0	1552	M0	N0	T1b	stage i	61
TCGA-B0-4710-01A	3.068	female	G3	0	1755	M0	N0	T3a	stage iii	75
TCGA-A3-A8OU-01A	3.067	female	G1			MX	NX	T1a	stage i	74
TCGA-BP-5007-01A	3.063	male	G2	0	1140	M0	N0	T2	stage ii	45
TCGA-BP-4355-01A	3.057	female	G4	1	953	M0	NX	T3a	stage iii	59
TCGA-A3-3320-01A	3.056	female	G1	0	1508	M0	NX	T1b	stage i	52
TCGA-B8-5549-01A	3.05	male	G3	0	194	M0	N0	T1b	stage i	53
TCGA-B0-5104-01A	3.048	female	G2			M0	N0	T1	stage i	90
TCGA-BP-5183-01A	3.044	male	G3	0	1291	M0	NX	T3a	stage iii	57
TCGA-CJ-6032-01A	3.031	female	G3	0	3639	M0	NX	T2	stage ii	63
TCGA-AK-3456-01A	3.029	male	G3	0	1143	M0	N0	T2	stage ii	48
TCGA-B0-5696-01A	3.024	male	G4	0	2609	M0	N0	T3a	stage iii	69
TCGA-AK-3447-01A	3.009	male	G2	0	1217	M0	NX	T2	stage ii	83
TCGA-A3-3329-01A	3.009	male	G2	0	1624	M0	N0	T1b	stage i	75
TCGA-CJ-5680-01A	3.006	female	G4	1	768	M1	NX	T3a	stage iv	65
TCGA-B0-4813-01A	2.999	male	G3	1	18	M0	NX	T3b	stage iii	68
TCGA-A3-A6NI-01A	2.997	male	G3	0	1018	MX	NX	T1a	stage i	47
TCGA-CW-6093-01A	2.994	male	G1	0	3146	M0	NX	T1a	stage i	73
TCGA-B0-5107-01A	2.992	female	G4	1	927	M1	N0	T2	stage iv	65
TCGA-G6-A8L6-01A	2.989	male	G3	1	313	MX	NX	T2a	stage iv	55
TCGA-BP-4968-01A	2.981	male	G3	0	1746	M0	N0	T1b	stage i	40
TCGA-CJ-4885-01A	2.977	male	G3	0	3451	M1	NX	T3a	stage iv	64
TCGA-B0-5695-01A	2.974	female	G2	0	2150	M0	N0	T1b	stage i	61
TCGA-CJ-4912-01A	2.966	male	G3	0	1657	M0	NX	T2	stage ii	61
TCGA-A3-A8OW-01A	2.961	male	G2	0	323	MX	NX	T3a	stage iii	37
TCGA-AK-3450-01A	2.956	female	G2	0	1508	M0	N0	T1a	stage i	85
TCGA-BP-4349-01A	2.946	female	G2	0	372	M0	NX	T1a	stage i	68
TCGA-CW-5583-01A	2.937	female	G2	0	2489	M0	NX	T1a	stage i	51
TCGA-DV-A4VX-01A	2.936	male	G4	1	1626	MX	N0	T3b	stage iv	59
TCGA-B8-A54H-01A	2.925	female	G3	0	256	MX	N0	T2a	stage ii	69
TCGA-B0-5700-01A	2.915	male	G2	0	1790	M0	N0	T1a	stage i	77
TCGA-B8-5159-01A	2.912	female	G3	0	722	M0	N0	T1a	stage i	61
TCGA-B0-4945-01A	2.899	female	G2	1	2145	M0	N0	T1a	stage i	75
TCGA-CW-5581-01A	2.899	male	G3	0	2799	M0	NX	T1b	stage i	44
TCGA-CJ-4875-01A	2.89	male	G3	1	3554	M1	NX	T3a	stage iv	67
TCGA-B0-4814-01A	2.888	male	G3	1	168	M1	N0	T4	stage iv	58
TCGA-BP-5006-01A	2.886	male	G2	0	840	M0	N0	T1a	stage i	61
TCGA-AK-3436-01A	2.886	male	G2	0	3331	M1	N0	T2	stage iv	40
TCGA-BP-4967-01A	2.873	male	G2	0	205	M0	N0	T3a	stage iii	76
TCGA-DV-5566-01A	2.864	female	G2	0	1398	M0	NX	T1a	stage i	67
TCGA-BP-4774-01A	2.847	female	G2	0	1885	M0	NX	T1a	stage i	57
TCGA-CZ-5463-01A	2.843	male	G2	0	662	M0	NX	T2	stage ii	76
TCGA-A3-3383-01A	2.842	male	G2	0	861	M0	NX	T1	stage i	52
TCGA-BP-4325-01A	2.831	female	G2	0	2964	M0	N0	T1b	stage i	64
TCGA-A3-A8OV-01A	2.829	male	G2	0	340	MX	NX	T1a	stage i	75
TCGA-B0-5116-01A	2.794	male	G3	0	1274	M0	N0	T3b	stage iii	52
TCGA-B0-4828-01A	2.791	male	G3	1	307	M1	NX	T2	stage iv	79
TCGA-B0-5699-01A	2.783	male	G2	0	3841	M0	N0	T1	stage i	53
TCGA-3Z-A93Z-01A	2.78	male	G2	0	385	M0	N0	T1a	stage i	69
TCGA-BP-4981-01A	2.763	female	G3	1	1097	M0	NX	T3a	stage iii	75
TCGA-CZ-5451-01A	2.763	male	G3	0	1929	M0	N0	T2	stage ii	74
TCGA-BP-4340-01A	2.752	female	G2	1	562	M0	N0	T1b	stage i	70
TCGA-MW-A4EC-01A	2.746	female	G2	0	498	MX	NX	T1a	stage i	72
TCGA-B0-4811-01A	2.724	male	G3	1	1417	M0	N0	T3a	stage iii	48
TCGA-AK-3465-01A	2.682	female	GX	0	369	M0	NX	T1b	stage i	71
TCGA-B4-5834-01A	2.681	male	G1	0	38	M0	N0	T1	stage i	59
TCGA-BP-4341-01A	2.67	male	G2	1	1589	M0	NX	T3a	stage iii	67
TCGA-BP-4768-01A	2.641	female	G2	0	400	M0	N0	T1a	stage i	72
TCGA-AK-3458-01A	2.634	male	G3	0	1168	M0	NX	T1b	stage i	48
TCGA-GK-A6C7-01A	2.632	female		0	61	MX	NX	T1a	stage i	76
TCGA-CZ-4859-01A	2.627	female	G2	0	1787	M0	N0	T1	stage i	59
TCGA-CJ-4878-01A	2.603	female	G2	0	2186	M0	NX	T3a	stage iii	71
TCGA-B0-5702-01A	2.602	male	G2	0	2172	M0	N0	T1b	stage i	71
TCGA-B0-5402-01A	2.584	male	G4	0	1290	M0	NX	T4	stage iv	64
TCGA-CJ-4876-01A	2.574	male	G3	0	1955	M0	N0	T2b	stage ii	57
TCGA-BP-5190-01A	2.572	male	G3	0	1011	M0	NX	T1a	stage i	61
TCGA-B0-4706-01A	2.556	male	G4	1	65	M0	NX	T3a	stage iii	61
TCGA-6D-AA2E-01A	2.52	female	G2	0	362	MX	NX	T1b	stage i	68
TCGA-BP-5192-01A	2.516	male	G2	0	714	M0	NX	T1a	stage i	59
TCGA-EU-5907-01A	2.506	male	G3	0	127	M0	NX	T3a	stage iii	81
TCGA-B8-4619-01A	2.475	male	G2	0	523	M0	N0	T1a	stage i	58
TCGA-BP-5001-01A	2.439	female	G2	0	1177	M0	NX	T1b	stage i	43
TCGA-CZ-5453-01A	2.425	male	G2	1	2419	M0	NX	T2	stage ii	67
TCGA-B0-5712-01A	2.423	female	G3	0	2722	M1	N0	T2	stage iv	68
TCGA-B8-4151-01A	2.422	female	G2	0	1299	M0	N0	T3a	stage iii	51
TCGA-A3-3385-01A	2.422	female	G2	0	1993	M0	N0	T1a	stage i	46
TCGA-B4-5835-01A	2.419	female	G2	0	16	M0	N0	T1	stage i	64
TCGA-B8-4153-01B	2.399	male	G3	0	762	M0	NX	T3a	stage iii	74
TCGA-BP-4756-01A	2.395	female	G2	0	374	M0	N0	T1b	stage i	62
TCGA-G6-A8L8-01A	2.379	female	G3	1	1091	MX	NX	T1b	stage i	62
TCGA-G6-A5PC-01A	2.378	female	G4	1	242	M1	N0	T1b	stage iv	54
TCGA-MM-A564-01A	2.373	male	G2	0	607	MX	NX	T2a	stage ii	68
TCGA-CJ-4638-01A	2.346	female	G4	1	431	M1	N1	T3a	stage iv	46
TCGA-CW-5585-01A	2.321	male	G2	0	2609	M1	N0	T3b	stage iv	51
TCGA-BP-5185-01A	2.251	male	G3	0	1132	M0	NX	T1a	stage i	56
TCGA-B0-5085-01A	2.25	female	G3	1	770	M0	N0	T3a	stage iii	76
TCGA-AS-3777-01A	2.246	male		0	1238	M0	NX	T1a	stage i	63
TCGA-BP-4164-01A	2.233	female	G2	1	992	M0	NX	T3a	stage iii	51
TCGA-BP-4969-01A	2.174	female	G2	0	1794	M0	NX	T1a	stage i	63
TCGA-A3-3313-01A	1.948	male	G3	1	735	M0	N0	T1b	stage i	59
TCGA-T7-A92I-01A	1.829	female	G1	0	356	MX	NX	T1a	stage i	47
TCGA-B0-4834-01A	1.667	male	G3	1	2090	M0	N0	T1a	stage i	49
TCGA-B8-A54E-01A	1.603	female	G3	0	909	MX	NX	T1b	stage i	62
TCGA-B8-5546-01A	1.55	female	G2	0	505	M0	N0	T1b	stage i	38
TCGA-AK-3427-01A	0.9979	male	GX	0	3583	M0	N0	T1a	stage i	65
TCGA-B8-5552-11A	5.056	female	G2	0	1046	M0	NX	T1b	stage i	41
TCGA-CJ-5680-11A	5.015	female	G4	1	768	M1	NX	T3a	stage iv	65
TCGA-CZ-5987-11A	4.421	male	G2	1	445	M1	NX	T3b	stage iv	60
TCGA-CW-5584-11A	4.342	male	G3	1	164	M0	N1	T3b	stage iii	74
TCGA-CJ-5689-11A	4.313	male	G4			M0	NX	T1b	stage i	90
TCGA-B0-5712-11A	4.23	female	G3	0	2722	M1	N0	T2	stage iv	68
TCGA-B8-4620-11A	4.219	female	G2	0	777	M0	N0	T3a	stage iii	70
TCGA-B8-4622-11A	4.059	male	G3	0	1525	M1	N0	T3a	stage iv	57
TCGA-CW-5591-11A	3.805	male	G2	0	2271	M1	N0	T3a	stage iv	56
TCGA-CJ-5681-11A	3.706	female	G3	1	552	M1	NX	T3a	stage iv	44
TCGA-CZ-5466-11A	3.666	male	G2	0	685	M0	NX	T3a	stage iii	67
TCGA-B0-5701-11A	3.621	male	G4	0	2461	M0	N0	T3b	stage iii	65
TCGA-B0-5691-11A	3.617	female	G3	0	3431	M0	N0	T1a	stage i	66
TCGA-CJ-5676-11A	3.559	male	G3	0	4067	M0	NX	T3b	stage iii	47
TCGA-B0-5402-11A	3.467	male	G4	0	1290	M0	NX	T4	stage iv	64
TCGA-CJ-5679-11A	3.457	male	G4	1	679	M0	NX	T3b	stage iii	73
TCGA-B0-5694-11A	3.435	male	G3	1	480	M0	N0	T3a	stage iii	71
TCGA-B2-5636-11A	3.311	male	G2	0	919	M0	NX	T1a	stage i	79
TCGA-CZ-4865-11A	3.114	female	G2	1	166	M0	NX	T1a	stage i	70
TCGA-CW-5585-11A	3.081	male	G2	0	2609	M1	N0	T3b	stage iv	51
TCGA-B8-4619-11A	3.039	male	G2	0	523	M0	N0	T1a	stage i	58
TCGA-CZ-5989-11A	3.033	male	G2	0	1905	M0	N0	T2	stage ii	60
TCGA-CJ-5677-11A	3.027	female	G4	1	782	M1	NX	T3a	stage iv	54
TCGA-CZ-5984-11A	3.015	male	G3	0	2067	M0	N0	T1b	stage i	51
TCGA-CZ-5470-11A	3.002	female	G3	0	386	M0	N0	T2	stage ii	72
TCGA-CZ-5453-11A	2.949	male	G2	1	2419	M0	NX	T2	stage ii	67
TCGA-CZ-4863-11A	2.895	female	G3	0	1928	M0	N0	T3b	stage iii	51
TCGA-CZ-4864-11A	2.856	male	G3	1	1315	M0	N0	T2	stage ii	86
TCGA-CZ-5468-11A	2.84	male	G4	1	59	M1	NX	T3b	stage iv	84
TCGA-B0-5699-11A	2.821	male	G2	0	3841	M0	N0	T1	stage i	53
TCGA-B0-5709-11A	2.819	female	G3	0	3974	M0	NX	T3a	stage iii	62
TCGA-CJ-6030-11A	2.792	male	G3	1	2299	M0	N0	T1a	stage i	65
TCGA-CJ-5678-11A	2.791	male	G3	1	574	M1	N0	T2b	stage iv	62
TCGA-B0-4712-11A	2.701	male	G3	1	1337	M1	NX	T3a	stage iv	76
TCGA-CZ-5986-11A	2.696	male	G3	0	373	M0	N0	T1	stage i	61
TCGA-CZ-5463-11A	2.692	male	G2	0	662	M0	NX	T2	stage ii	76
TCGA-CW-5589-11A	2.69	male	G2	0	2378	M0	NX	T1a	stage i	52
TCGA-CZ-5461-11A	2.616	male	G4	1	330	M1	NX	T1b	stage iv	52
TCGA-CZ-5457-11A	2.599	male	G4	0	2754	M0	NX	T3a	stage iii	62
TCGA-B0-4700-11A	2.597	male	G4	1	1980	M1	NX	T4	stage iv	60
TCGA-B0-5703-11A	2.532	male	G3	0	2246	M0	N0	T1b	stage i	73
TCGA-B0-5711-11A	2.508	male	G3	0	3989	M0	NX	T3b	stage iii	50
TCGA-CZ-5985-11A	2.507	male	G2	0	1997	M0	N0	T2	stage ii	58
TCGA-CZ-5451-11A	2.495	male	G3	0	1929	M0	N0	T2	stage ii	74
TCGA-A3-3358-11A	2.484	female	G2	0	1307	M0	N0	T1a	stage i	57
TCGA-B0-5696-11A	2.471	male	G4	0	2609	M0	N0	T3a	stage iii	69
TCGA-A3-3387-11A	2.468	male	G2	0	617	M0	N0	T1a	stage i	49
TCGA-CW-5580-11A	2.456	female	G3	1	1964	M1	NX	T3a	stage iv	73
TCGA-B0-5705-11A	2.456	female	G2	0	4537	M0	N0	T1	stage i	65
TCGA-CZ-5454-11A	2.441	male	G2	1	722	M1	N0	T2	stage iv	63
TCGA-CZ-5462-11A	2.436	male	G3	1	311	M1	NX	T1b	stage iv	83
TCGA-CW-5581-11A	2.309	male	G3	0	2799	M0	NX	T1b	stage i	44
TCGA-CZ-5467-11A	2.288	female	G4	1	73	M0	N0	T3a	stage iii	86
TCGA-CJ-5672-11A	2.276	male	G3	1	1972	M0	NX	T1a	stage i	84
TCGA-CZ-5455-11A	2.205	male	G4	1	561	M1	NX	T3b	stage iv	63
TCGA-CW-6090-11A	2.198	male	G3	0	2552	M0	NX	T1b	stage i	68
TCGA-B8-5549-11A	2.177	male	G3	0	194	M0	N0	T1b	stage i	53
TCGA-B0-5697-11A	2.069	male	G2	0	2630	M0	N0	T1a	stage i	50
TCGA-CZ-5988-11A	2.067	male	G2	0	693	M0	N0	T1b	stage i	38
TCGA-B0-5706-11A	2.056	male	G2	0	3205	M0	N0	T2	stage ii	45
TCGA-CZ-5465-11A	2.02	female	G2	1	2564	M0	NX	T3b	stage iii	76
TCGA-CW-5587-11A	1.997	female	G2	0	2226	M0	N0	T3b	stage iii	62
TCGA-B0-5690-11A	1.996	female	G1	0	3392	M0	NX	T1b	stage i	53
TCGA-CZ-5452-11A	1.959	male	G2	0	1789	M0	N0	T2	stage ii	69
TCGA-B2-5641-11A	1.942	male	G3	0	656	M0	N0	T1a	stage i	79
TCGA-CZ-5982-11A	1.889	female	G2	0	2439	M0	NX	T1a	stage i	59
TCGA-CW-6088-11A	1.86	male	G2	0	3222	M0	N0	T1b	stage i	60
TCGA-CJ-6033-11A	1.836	female	G4	1	224	M1	N0	T3a	stage iv	54
TCGA-CZ-5456-11A	1.739	male	G3	0	2422	M0	N0	T2	stage ii	57
TCGA-CZ-5458-11A	1.726	male	G3	0	2789	M0	NX	T3a	stage iii	43
TCGA-CW-6087-11A	1.692	male	G4	1	41	M1	N1	T3a	stage iv	61
TCGA-CZ-5469-11A	1.524	male	G2	1	946	M0	N0	T2	stage ii	41
